# Supplementary material for: Comparative Physiological and Transcriptome Analyses Reveal Mechanisms of Salicylic-Acid-Reduced Postharvest Ripening in ‘Hosui’ Pears (Pyrus pyrifolia Nakai)
Source: Plants (Basel). 2023 Sep 28;12(19):3429. doi: 10.3390/plants12193429 (PMC10575155; doi:10.3390/plants12193429)
Supplement: Supplementary file 1 [file plants-12-03429-s001.zip]

Archive with 1 entries (1 files):
- plants-2608772-supplementary.xlsx
