# Supplementary material for: Comparative Physiological and Transcriptome Analyses Reveal Mechanisms of Salicylic-Acid-Reduced Postharvest Ripening in ‘Hosui’ Pears (Pyrus pyrifolia Nakai)
Source: Plants (Basel). 2023 Sep 28;12(19):3429. doi: 10.3390/plants12193429 (PMC10575155; doi:10.3390/plants12193429)
Supplement: Supplementary file 1 [file plants-12-03429-s001.zip › plants-2608772-supplementary.xlsx]

## Sheet: Table S1
Table S1. Statistics on the quality and output of the RNA-seq libraries
Sample	RawData(bp)	CleanData(bp)	Q30(%)	GC(%)	Total_Mapped	% of total mapped reads
CK0_A	7336575600	7268977953	6624261233 (91.13%)	3396940899 (46.73%)	37723866	0.7801
CK0_B	8127925800	8061592738	7363138598 (91.34%)	3747540246 (46.49%)	42021606	0.7819
CK0_C	6873433500	6810152455	6277504906 (92.18%)	3183148537 (46.74%)	35952458	0.7905
CK16_A	6756916200	6679448481	6106256101 (91.42%)	3150580443 (47.17%)	34007406	0.7693
CK16_B	6667176600	6595365476	6030039121 (91.43%)	3097749475 (46.97%)	34700104	0.7875
CK16_C	6764195400	6683147754	6159995059 (92.17%)	3148009497 (47.10%)	35610296	0.7965
CK8_A	6376179900	6304568401	5736726757 (90.99%)	2948946370 (46.77%)	32926331	0.7803
CK8_B	6941454600	6863923902	6261687700 (91.23%)	3203436012 (46.67%)	34687513	0.7552
CK8_C	6801221400	6719713823	6133233778 (91.27%)	3153620121 (46.93%)	35195476	0.7828
SA16_A	7566095700	7475598880	6785425592 (90.77%)	3481621442 (46.57%)	38383584	0.7655
SA16_B	6459891600	6392715841	5838751487 (91.33%)	2984304254 (46.68%)	32184970	0.753
SA16_C	7150518900	7092621212	6482091058 (91.39%)	3313511695 (46.72%)	36527461	0.7717
SA8_A	6195201300	6119568533	5560739437 (90.87%)	2860189732 (46.74%)	31702100	0.7769
SA8_B	7218101700	7135425810	6558003517 (91.91%)	3340179141 (46.81%)	37561389	0.787
SA8_C	8194606800	8106158559	7344187009 (90.60%)	3771055179 (46.52%)	41693328	0.7699

## Sheet: Table S2
Table S2. Differentially expressed genes identified through transcriptome analysis
id	CK0_A_fpkm	CK0_B_fpkm	CK0_C_fpkm	CK16_A_fpkm	CK16_B_fpkm	CK16_C_fpkm	CK8_A_fpkm	CK8_B_fpkm	CK8_C_fpkm	SA16_A_fpkm	SA16_B_fpkm	SA16_C_fpkm	SA8_A_fpkm	SA8_B_fpkm	SA8_C_fpkm	CK0_A_count	CK0_B_count	CK0_C_count	CK16_A_count	CK16_B_count	CK16_C_count	CK8_A_count	CK8_B_count	CK8_C_count	SA16_A_count	SA16_B_count	SA16_C_count	SA8_A_count	SA8_B_count	SA8_C_count	Symbol	Description	KEGG_A_class	KEGG_B_class	Pathway	K_ID	GO Component	GO Function	GO Process	TF_family
gene10	35.169	50.205	42.377	13.149	11.537	16.988	17.064	8.828	19.745	14.763	8.383	18.094	28.451	20.912	22.984	1238	1937	1398	417	369	554	512	282	637	517	246	606	822	720	864	At5g47800	XP_009358099.1 PREDICTED: BTB/POZ domain-containing protein At5g47800-like [Pyrus x bretschneideri]	-	-	-	-	-	GO:0003676//nucleic acid binding	-	--
gene10005	157.946	101.453	51.454	199.623	204.165	132.784	179.119	204.58	206.863	212.628	232.341	227.832	120.753	93.246	113.533	6036.19	4249.57	1842.84	6873.08	7089.66	4701.29	5834.65	7094.79	7245.28	8083.97	7402.25	8284.23	3787.64	3485.4	4633.44	LACS4	XP_009358599.1 PREDICTED: long chain acyl-CoA synthetase 4 [Pyrus x bretschneideri]	Metabolism;Cellular Processes;Metabolism;Metabolism;Metabolism	Global and overview maps;Transport and catabolism;Global and overview maps;Lipid metabolism;Lipid metabolism	ko01100//Metabolic pathways;ko04146//Peroxisome;ko01212//Fatty acid metabolism;ko00061//Fatty acid biosynthesis;ko00071//Fatty acid degradation	K01897;K01897;K01897;K01897;K01897	-	GO:0003987//acetate-CoA ligase activity;GO:0008668//(2,3-dihydroxybenzoyl)adenylate synthase activity;GO:0008756//o-succinylbenzoate-CoA ligase activity;GO:0030729//acetoacetate-CoA ligase activity;GO:0047473//D-alanine [D-alanyl carrier protein] ligase activity;GO:0050218//propionate-CoA ligase activity	GO:0009234//menaquinone biosynthetic process;GO:0019287//isopentenyl diphosphate biosynthetic process, mevalonate pathway;GO:0019290//siderophore biosynthetic process;GO:0019350//teichoic acid biosynthetic process;GO:0019427//acetyl-CoA biosynthetic process from acetate	--
gene10014	2.594	3.271	10.122	6.434	7.84	8.418	12.716	16.494	11.412	3.071	11.665	12.298	12.967	9.511	9.392	38.52	53.24	140.88	86.09	105.79	115.82	160.97	222.29	155.32	45.37	144.42	173.78	158.06	138.15	148.96	ndhS	XP_009358605.1 PREDICTED: NAD(P)H-quinone oxidoreductase subunit S, chloroplastic-like [Pyrus x bretschneideri]	-	-	-	-	-	-	GO:0009767//photosynthetic electron transport chain	--
gene10018	6.266	21.45	19.779	0.655	1.058	0.334	0.774	0.061	0.12	0.387	0	0.279	6.157	1.277	1.977	113.97	427.63	337.16	10.73	17.48	5.62	12	1	2	7	0	4.82	91.92	22.71	38.41	SALR	XP_009358607.1 PREDICTED: salutaridine reductase-like [Pyrus x bretschneideri]	Metabolism;Metabolism	Global and overview maps;Metabolism of terpenoids and polyketides	ko01110//Biosynthesis of secondary metabolites;ko00902//Monoterpenoid biosynthesis	K15095;K15095	-	GO:0003824//catalytic activity;GO:0004316//3-oxoacyl-[acyl-carrier-protein] reductase (NADPH) activity;GO:0004757//sepiapterin reductase activity;GO:0008667//2,3-dihydro-2,3-dihydroxybenzoate dehydrogenase activity;GO:0008678//2-deoxy-D-gluconate 3-dehydrogenase activity;GO:0016491//oxidoreductase activity;GO:0016630//protochlorophyllide reductase activity;GO:0051287//NAD binding	GO:0000272//polysaccharide catabolic process;GO:0006633//fatty acid biosynthetic process;GO:0006729//tetrahydrobiopterin biosynthetic process;GO:0015995//chlorophyll biosynthetic process	--
gene1003	2.716	1.264	2.365	20.484	30.13	30.09	34.851	44.827	18.444	46.404	28.918	17.183	5.739	10.483	5.968	49	25	40	333	494	503	536	734	305	833	435	295	85	185	115	RHA2A	XP_009357390.1 PREDICTED: E3 ubiquitin-protein ligase RHA2A-like [Pyrus x bretschneideri]	-	-	-	-	GO:0005680//anaphase-promoting complex	GO:0008270//zinc ion binding;GO:0046872//metal ion binding;GO:0061630//ubiquitin protein ligase activity;GO:0097602//cullin family protein binding	GO:0031145//anaphase-promoting complex-dependent catabolic process	--
gene10046	107.23	160.48	171.552	124.933	106.171	86.692	53.174	35.174	48.79	97.44	64.614	64.203	96.199	115.335	112.629	3000	4921	4498	3148.98	2699	2247	1268	893	1251	2712	1507	1709	2209	3156	3365	--	XP_009358635.1 PREDICTED: putative uncharacterized protein DDB_G0282133 [Pyrus x bretschneideri]	-	-	-	-	-	-	-	--
gene10052	35.437	20.664	44.8	49.51	69.522	64.61	59.381	70.038	55.31	55.135	55.261	41.537	25.811	30.876	27.196	460	294	545	579	820	777	657	825	658	712	598	513	275	392	377	RPS6	XP_009358639.1 PREDICTED: 30S ribosomal protein S6 alpha, chloroplastic [Pyrus x bretschneideri]	Genetic Information Processing	Translation	ko03010//Ribosome	K02990	GO:0000314//organellar small ribosomal subunit;GO:0005575//cellular_component;GO:0005622//intracellular anatomical structure;GO:0005737//cytoplasm;GO:0005840//ribosome;GO:0009507//chloroplast;GO:0009534//chloroplast thylakoid;GO:0009535//chloroplast thylakoid membrane;GO:0009536//plastid;GO:0009579//thylakoid;GO:0016020//membrane;GO:0022627//cytosolic small ribosomal subunit;GO:0031976//plastid t…	GO:0003674//molecular_function;GO:0003676//nucleic acid binding;GO:0003723//RNA binding;GO:0003735//structural constituent of ribosome;GO:0005198//structural molecule activity;GO:0005488//binding;GO:0019843//rRNA binding;GO:0070181//small ribosomal subunit rRNA binding;GO:0097159//organic cyclic compound binding;GO:1901363//heterocyclic compound binding	GO:0006412//translation;GO:0006518//peptide metabolic process;GO:0006807//nitrogen compound metabolic process;GO:0008150//biological_process;GO:0008152//metabolic process;GO:0009058//biosynthetic process;GO:0009059//macromolecule biosynthetic process;GO:0009987//cellular process;GO:0010467//gene expression;GO:0019538//protein metabolic process;GO:0034641//cellular nitrogen compound metabolic proc…	--
gene10064	18.6	12.68	13.655	20.314	21.808	18.987	34.065	36.596	29.479	24.206	30.427	22.755	23.556	26.872	26.802	811	606	558	798	864	767	1266	1448	1178	1050	1106	944	843	1146	1248	At1g55090	XP_009358651.1 PREDICTED: glutamine-dependent NAD(+) synthetase-like [Pyrus x bretschneideri]	Metabolism;Metabolism	Global and overview maps;Metabolism of cofactors and vitamins	ko01100//Metabolic pathways;ko00760//Nicotinate and nicotinamide metabolism	K01950;K01950	GO:0005737//cytoplasm	GO:0008795//NAD+ synthase activity;GO:0050126//N-carbamoylputrescine amidase activity	GO:0006807//nitrogen compound metabolic process;GO:0009435//NAD biosynthetic process;GO:0009446//putrescine biosynthetic process	--
gene10069	11.641	4.582	4.946	4.031	7.341	4.003	6.829	8.429	5.508	5.928	7.476	3.979	2.479	3.502	3.642	452	195	180	141	259	144	226	297	196	229	242	147	79	133	151	TRE1	XP_009358655.1 PREDICTED: probable trehalase [Pyrus x bretschneideri]	Metabolism;Metabolism;Metabolism	Global and overview maps;Global and overview maps;Carbohydrate metabolism	ko01100//Metabolic pathways;ko01110//Biosynthesis of secondary metabolites;ko00500//Starch and sucrose metabolism	K01194;K01194;K01194	GO:0005575//cellular_component;GO:0005886//plasma membrane;GO:0005903//brush border;GO:0016020//membrane;GO:0016021//integral component of membrane;GO:0031224//intrinsic component of membrane;GO:0031225//anchored component of membrane;GO:0031226//intrinsic component of plasma membrane;GO:0046658//anchored component of plasma membrane;GO:0071944//cell periphery;GO:0098862//cluster of actin-based c…	GO:0003674//molecular_function;GO:0003824//catalytic activity;GO:0004553//hydrolase activity, hydrolyzing O-glycosyl compounds;GO:0004555//alpha,alpha-trehalase activity;GO:0015927//trehalase activity;GO:0016787//hydrolase activity;GO:0016798//hydrolase activity, acting on glycosyl bonds	GO:0005975//carbohydrate metabolic process;GO:0005984//disaccharide metabolic process;GO:0005991//trehalose metabolic process;GO:0005993//trehalose catabolic process;GO:0007275//multicellular organism development;GO:0008150//biological_process;GO:0008152//metabolic process;GO:0009056//catabolic process;GO:0009311//oligosaccharide metabolic process;GO:0009313//oligosaccharide catabolic process;GO:…	--
gene10074	21.848	34.501	33.124	18.672	11.022	12.234	9.534	4.635	13.572	10.067	5.772	15.134	36.606	27.257	28.769	613	1061	871	472	281	318	228	118	349	281	135	404	843	748	862	DOF4.6	XP_009358664.1 PREDICTED: dof zinc finger protein DOF4.6-like [Pyrus x bretschneideri]	-	-	-	-	-	GO:0003677//DNA binding;GO:0061630//ubiquitin protein ligase activity	GO:0006355//regulation of transcription, DNA-templated;GO:0010124//phenylacetate catabolic process	Dof
gene10093	14.871	14.125	15.961	9.82	8.519	6.848	6.077	7.087	8.827	8.249	6.249	7.188	11.771	10.949	10.028	511	532	514	304	266	218	178	221	278	282	179	235	332	368	368	mfsd5	XP_009358691.1 PREDICTED: molybdate-anion transporter-like [Pyrus x bretschneideri]	-	-	-	-	GO:0005575//cellular_component;GO:0005622//intracellular anatomical structure;GO:0005737//cytoplasm;GO:0005887//integral component of plasma membrane;GO:0009507//chloroplast;GO:0009526//plastid envelope;GO:0009527//plastid outer membrane;GO:0009536//plastid;GO:0009707//chloroplast outer membrane;GO:0009941//chloroplast envelope;GO:0016020//membrane;GO:0016021//integral component of membrane;GO:00…	GO:0000166//nucleotide binding;GO:0001882//nucleoside binding;GO:0001883//purine nucleoside binding;GO:0003674//molecular_function;GO:0003824//catalytic activity;GO:0004888//transmembrane signaling receptor activity;GO:0005488//binding;GO:0005515//protein binding;GO:0005525//GTP binding;GO:0008028//monocarboxylic acid transmembrane transporter activity;GO:0015098//molybdate ion transmembrane tran…	GO:0006810//transport;GO:0007154//cell communication;GO:0007165//signal transduction;GO:0008104//protein localization;GO:0008150//biological_process;GO:0009987//cellular process;GO:0015031//protein transport;GO:0015689//molybdate ion transport;GO:0015718//monocarboxylic acid transport;GO:0015833//peptide transport;GO:0023052//signaling;GO:0033036//macromolecule localization;GO:0042886//amide tran…	--
gene10099	0.987	0.841	0.07	6.065	3.695	7.817	0.541	0.943	0.718	4.566	0.948	1.73	0.963	1.212	1.233	15	14	1	83	51	110	7	13	10	69	12	25	12	18	20	--	XP_009358700.1 PREDICTED: uncharacterized protein LOC103949307 [Pyrus x bretschneideri]	-	-	-	-	-	-	-	--
gene10105	11.255	5.996	8.382	17.02	20.367	15.981	19.674	22.808	14.671	19.817	21.202	14.687	14.357	20.929	15.491	149	87	104	203	245	196	222	274	178	261	234	185	156	271	219	--	XP_009358708.1 PREDICTED: uncharacterized protein LOC103949313 [Pyrus x bretschneideri]	-	-	-	-	-	-	-	--
gene10110	5.852	4.318	6.091	4.529	2.61	3.624	3.022	1.335	3.464	4.339	1.416	2.739	3.11	1.509	2.42	76	72	90	66	38	56	41	19	51	61	16	46	42	28	37	-	-	-	-	-	-	-	-	-	-
gene10127	19.87	21.126	24.109	13.34	12.521	16.691	12.22	9.624	13.026	14.416	10.476	11.369	9.567	8.765	8.253	248	289	282	150	142	193	130	109	149	179	109	135	98	107	110	--	XP_009358741.2 PREDICTED: uncharacterized protein LOC103949355 [Pyrus x bretschneideri]	-	-	-	-	-	-	-	--
gene10135	54.203	65.01	60.587	26.143	18.764	22.256	22.748	21.105	26.175	20.806	20.518	24.046	40.677	41.351	44.556	1367	1797	1432	594	430	520	489	483	605	522	431.38	577	842	1020	1200	--	XP_009358745.1 PREDICTED: putative glucose-6-phosphate 1-epimerase [Pyrus x bretschneideri]	-	-	-	-	-	GO:0016853//isomerase activity	GO:0005975//carbohydrate metabolic process	--
gene10145	9.625	11.285	10.469	11.258	10.809	10.655	15.052	12.019	18.499	11.155	14.858	18.518	34.154	28.884	40.427	466	596	474	489	476	476	619	524.84	818	534	595	849.98	1352	1358	2079.94	EMB1444	XP_009358761.1 PREDICTED: uncharacterized protein LOC103949378 [Pyrus x bretschneideri]	-	-	-	-	-	-	-	--
gene10156	33.429	31.471	35.614	12.408	10.662	12.756	11.366	12.319	14.23	11.023	13.409	15.386	25.748	24.655	25.671	628	648	627	210	182	222	182	210	245	206	210	275	397	453	515	AKR4C9	XP_009358774.1 PREDICTED: aldo-keto reductase family 4 member C9-like [Pyrus x bretschneideri]	Metabolism;Metabolism;Metabolism;Metabolism;Metabolism;Metabolism;Metabolism	Global and overview maps;Global and overview maps;Carbohydrate metabolism;Carbohydrate metabolism;Carbohydrate metabolism;Lipid metabolism;Carbohydrate metabolism	ko01100//Metabolic pathways;ko01110//Biosynthesis of secondary metabolites;ko00010//Glycolysis / Gluconeogenesis;ko00040//Pentose and glucuronate interconversions;ko00620//Pyruvate metabolism;ko00561//Glycerolipid metabolism;ko00053//Ascorbate and aldarate metabolism	K00002;K00002;K00002;K00002;K00002;K00002;K00002	-	GO:0047834//D-threo-aldose 1-dehydrogenase activity	-	--
gene10157	8.002	5.433	6.404	3.511	2.253	3.113	3.93	6.511	5.635	4.489	4.576	3.178	6.122	6.469	6.883	172	128	129	68	44	62	72	127	111	96	82	65	108	136	158	AKR4C9	XP_009358775.1 PREDICTED: aldo-keto reductase family 4 member C9-like [Pyrus x bretschneideri]	Metabolism;Metabolism;Metabolism;Metabolism;Metabolism;Metabolism;Metabolism	Global and overview maps;Global and overview maps;Carbohydrate metabolism;Carbohydrate metabolism;Carbohydrate metabolism;Lipid metabolism;Carbohydrate metabolism	ko01100//Metabolic pathways;ko01110//Biosynthesis of secondary metabolites;ko00010//Glycolysis / Gluconeogenesis;ko00040//Pentose and glucuronate interconversions;ko00620//Pyruvate metabolism;ko00561//Glycerolipid metabolism;ko00053//Ascorbate and aldarate metabolism	K00002;K00002;K00002;K00002;K00002;K00002;K00002	-	GO:0047834//D-threo-aldose 1-dehydrogenase activity	-	--
gene10174	3.504	4.116	4.393	6.417	6.507	5.909	8.324	7.915	7.933	5.547	7.828	7.319	5.603	5.194	4.634	80	103	94	132	135	125	162	164	166	126	149	159	105	116	113	RH33	KAB2630586.1 hypothetical protein D8674_008105 [Pyrus ussuriensis x Pyrus communis]	-	-	-	-	-	-	-	--
gene1018	26.596	17.065	22.046	18.054	31.353	25.28	37.263	28.354	15.158	23.8	19.396	20.468	6.098	4.756	2.223	829	583	644	507	888	730	990	802	433	738	504	607	156	145	74	DTX12	XP_009357500.1 PREDICTED: protein DETOXIFICATION 12-like isoform X1 [Pyrus x bretschneideri]	-	-	-	-	GO:0016020//membrane	GO:0015297//antiporter activity;GO:0042910//xenobiotic transmembrane transporter activity	GO:0006855//xenobiotic transmembrane transport;GO:0055085//transmembrane transport	--
gene10182	7.18	8.298	4.852	3.401	3.424	2.17	3.987	6.172	3.813	3.152	4.508	4.604	3.616	3.646	3.317	300	380	190	128	130	84	142	234	146	131	157	183	124	149	148	ROPGEF7	XP_009358794.1 PREDICTED: rop guanine nucleotide exchange factor 7-like [Pyrus x bretschneideri]	-	-	-	-	-	GO:0005085//guanyl-nucleotide exchange factor activity	-	--
gene10183	176.523	129.478	134.73	90.156	69.982	51.12	30.987	37.5	89.349	64.584	76.276	47.949	32.18	48.93	60.01	2132	1714	1525	981	768	572	319	411	989	776	768	551	319	578	774	--	XP_009358793.1 PREDICTED: universal stress protein PHOS32 [Pyrus x bretschneideri]	-	-	-	-	-	-	-	--
gene10194	16.583	20.244	16.253	1.354	0.653	0.676	0.851	0.545	0.755	0.795	0.633	1.663	4.7	6	6.638	503	673	462	37	18	19	22	15	21	24	16	48	117	178	215	BSK6	XP_009358810.1 PREDICTED: probable serine/threonine-protein kinase At5g41260 [Pyrus x bretschneideri]	-	-	-	-	-	GO:0004672//protein kinase activity;GO:0005515//protein binding;GO:0005524//ATP binding	GO:0006468//protein phosphorylation	--
gene10195	3.741	7.054	9.447	4.844	3.98	4.98	2.585	1.741	2.63	4.511	1.994	3.102	4.305	3.825	1.946	90	186	213	105	87	111	53	38	58	107.96	40	71	85	90	50	--	XP_009358811.1 PREDICTED: uncharacterized protein LOC103949421 [Pyrus x bretschneideri]	-	-	-	-	-	GO:0008270//zinc ion binding	-	--
gene10203	40.667	35.217	57.299	30.445	39.156	38.181	33.151	25.348	24.331	20.959	22.481	29.524	23.438	23.349	18.44	983	933	1298	663	860	855	683	556	539	504	453	679	465	552	476	FBP	XP_009358816.1 PREDICTED: fructose-1,6-bisphosphatase, chloroplastic-like [Pyrus x bretschneideri]	Metabolism;Metabolism;Metabolism;Metabolism;Metabolism;Metabolism;Metabolism	Global and overview maps;Global and overview maps;Global and overview maps;Carbohydrate metabolism;Energy metabolism;Carbohydrate metabolism;Carbohydrate metabolism	ko01100//Metabolic pathways;ko01110//Biosynthesis of secondary metabolites;ko01200//Carbon metabolism;ko00010//Glycolysis / Gluconeogenesis;ko00710//Carbon fixation in photosynthetic organisms;ko00051//Fructose and mannose metabolism;ko00030//Pentose phosphate pathway	K03841;K03841;K03841;K03841;K03841;K03841;K03841	-	-	-	--
gene10206	15.451	14.938	17.838	31.471	30.649	34.438	28.494	31.148	28.697	33.24	32.384	29.356	19.1	18.225	15.525	337	352	370	607	583	674	507	589	551	681	561	582	338	378	353	--	XP_009358818.1 PREDICTED: uncharacterized protein LOC103949431 [Pyrus x bretschneideri]	-	-	-	-	-	-	GO:0006353//DNA-templated transcription, termination;GO:0006355//regulation of transcription, DNA-templated	--
gene10208	20.787	14.438	18.589	8.744	7.524	6.405	5.13	6.234	6.702	8.407	6.327	7.258	8.625	12.064	10.529	599	456	502	227	197	171	126	163	177	241	152	199	204	340	324	TUBB1	XP_008388103.1 tubulin beta chain-like [Malus domestica]	Cellular Processes	Transport and catabolism	ko04145//Phagosome	K07375	-	GO:0003924//GTPase activity	GO:0000910//cytokinesis	--
gene10210	16.816	14.689	17.179	11.119	12.338	13.903	8.115	6.571	6.246	15.105	10.157	7.019	5.376	7.56	4.02	141	135	135	84	94	108	58	50	48	126	71	56	37	62	36	yos1	XP_009358822.1 PREDICTED: protein transport protein yos1-like [Pyrus x bretschneideri]	-	-	-	-	-	-	-	--
gene10213	311.06	341.61	472.779	205.628	185.437	224.868	164.485	156.779	182.13	167.784	142.51	192.534	220.906	236.787	197.574	3155	3797.64	4494	1879	1709	2113	1422	1443	1693	1693	1205	1858	1839	2349	2140	RPL35AA	XP_008388112.1 60S ribosomal protein L35a-1-like [Malus domestica]	Genetic Information Processing	Translation	ko03010//Ribosome	K02917	GO:0005840//ribosome	GO:0003735//structural constituent of ribosome	GO:0006364//rRNA processing;GO:0006412//translation	--
gene1022	9.94	5.775	11.767	15.095	20.464	20.071	22.454	21.853	20.451	16.852	16.669	15.177	12.713	14.714	11.253	201	128	223	275	376	376	387	401	379	339	281	292	211	291	243	pKIWI502	XP_009357574.1 PREDICTED: fruit protein pKIWI502-like [Pyrus x bretschneideri]	-	-	-	-	GO:0009337//sulfite reductase complex (NADPH)	GO:0004783//sulfite reductase (NADPH) activity;GO:0009055//electron transfer activity;GO:0016002//sulfite reductase activity;GO:0016491//oxidoreductase activity;GO:0016655//oxidoreductase activity, acting on NAD(P)H, quinone or similar compound as acceptor;GO:0051213//dioxygenase activity	GO:0006790//sulfur compound metabolic process;GO:0006814//sodium ion transport;GO:0010124//phenylacetate catabolic process;GO:0010128//benzoate catabolic process via CoA ligation	--
gene10232	12.973	16.485	17.777	4.428	3.099	3.618	3.972	2.992	4.938	3.268	3.418	3.594	8.74	9.254	8.036	387	539	497	119	84	100	101	81	135	97	85	102	214	270	256	DIVARICATA	XP_009358854.2 PREDICTED: transcription factor DIVARICATA-like [Pyrus x bretschneideri]	-	-	-	-	-	-	-	MYB
gene10262	96.56	100.994	91.066	30.712	24.326	25.532	21.308	19.73	26.518	37.176	17.346	23.545	36.455	42.957	38.87	2551	2925	2255	731	584	625	480	473	642	977.15	382	592	791	1111	1097	Acy1	XP_009358896.1 PREDICTED: aminoacylase-1-like isoform X1 [Pyrus x bretschneideri]	Metabolism;Metabolism;Metabolism;Metabolism;Metabolism	Global and overview maps;Global and overview maps;Global and overview maps;Global and overview maps;Amino acid metabolism	ko01100//Metabolic pathways;ko01110//Biosynthesis of secondary metabolites;ko01230//Biosynthesis of amino acids;ko01210//2-Oxocarboxylic acid metabolism;ko00220//Arginine biosynthesis	K14677;K14677;K14677;K14677;K14677	-	GO:0004222//metalloendopeptidase activity;GO:0008237//metallopeptidase activity;GO:0008777//acetylornithine deacetylase activity;GO:0009014//succinyl-diaminopimelate desuccinylase activity;GO:0016787//hydrolase activity	GO:0006508//proteolysis;GO:0006592//ornithine biosynthetic process;GO:0009089//lysine biosynthetic process via diaminopimelate	--
gene10269	41.245	52.649	56.248	90.162	86.956	91.102	46.243	34.951	35.016	112.753	74.645	43.81	51.354	50.953	37.409	1547.64	2165.32	1978	3048	2964.79	3167	1479	1190.09	1204.16	4209	2335	1564.09	1581.59	1870	1499.03	HMG1	XP_009358901.1 PREDICTED: 3-hydroxy-3-methylglutaryl-coenzyme A reductase 1-like [Pyrus x bretschneideri]	Metabolism;Metabolism;Metabolism	Global and overview maps;Global and overview maps;Metabolism of terpenoids and polyketides	ko01100//Metabolic pathways;ko01110//Biosynthesis of secondary metabolites;ko00900//Terpenoid backbone biosynthesis	K00021;K00021;K00021	-	GO:0004420//hydroxymethylglutaryl-CoA reductase (NADPH) activity	GO:0008299//isoprenoid biosynthetic process;GO:0015936//coenzyme A metabolic process;GO:0016054//organic acid catabolic process	--
gene1028	2.394	6.254	7.43	3.14	3.592	29.359	4.85	2.398	1.781	8.53	5.351	9.148	12.195	12.681	2.547	22	63	64	26	30	250	38	20	15	78	41	80	92	114	25	--	XP_009358897.1 PREDICTED: uncharacterized protein LOC103949506 [Pyrus x bretschneideri]	-	-	-	-	-	-	-	--
gene10289	25.604	35.125	14.454	45.203	49.005	34.295	29.767	19.781	26.014	53.89	33.383	37.684	22.775	20.107	16.375	552	830	292.05	878	960	685	547	387	514	1155.84	600	773	403	423.99	377	ROQ1	XP_018503531.1 PREDICTED: TMV resistance protein N-like [Pyrus x bretschneideri]	-	-	-	-	-	GO:0003723//RNA binding;GO:0003724//RNA helicase activity;GO:0005515//protein binding;GO:0005524//ATP binding;GO:0016887//ATP hydrolysis activity;GO:0017111//nucleoside-triphosphatase activity;GO:0043531//ADP binding;GO:0051287//NAD binding	GO:0007165//signal transduction	--
gene10297	68.115	46.996	70.753	73.536	97.03	92.483	159.695	172.218	107.108	88.282	126.76	94.386	97.096	126.522	117.889	1206	912	1174	1173	1561	1517	2410	2767	1738	1555	1871	1590	1411	2191	2229	RNS2	XP_018503533.1 PREDICTED: ribonuclease 2 [Pyrus x bretschneideri]	-	-	-	-	GO:0005575//cellular_component;GO:0005622//intracellular anatomical structure;GO:0005737//cytoplasm;GO:0005773//vacuole;GO:0005783//endoplasmic reticulum;GO:0010168//ER body;GO:0012505//endomembrane system;GO:0043226//organelle;GO:0043227//membrane-bounded organelle;GO:0043229//intracellular organelle;GO:0043231//intracellular membrane-bounded organelle	GO:0003674//molecular_function;GO:0003676//nucleic acid binding;GO:0003723//RNA binding;GO:0003824//catalytic activity;GO:0004518//nuclease activity;GO:0004519//endonuclease activity;GO:0004521//endoribonuclease activity;GO:0004540//ribonuclease activity;GO:0005488//binding;GO:0016787//hydrolase activity;GO:0016788//hydrolase activity, acting on ester bonds;GO:0016892//endoribonuclease activity, …	GO:0006139//nucleobase-containing compound metabolic process;GO:0006401//RNA catabolic process;GO:0006725//cellular aromatic compound metabolic process;GO:0006807//nitrogen compound metabolic process;GO:0008150//biological_process;GO:0008152//metabolic process;GO:0009056//catabolic process;GO:0009057//macromolecule catabolic process;GO:0009892//negative regulation of metabolic process;GO:0009894/…	--
gene10325	31.904	18.564	30.201	13.564	11.439	19.255	15.244	15.556	21.61	14.966	23.336	25.909	28.58	41.073	44.656	454	287	403	174	148	254	185	201	282	212	277	351	334	572	679	--	XP_009358948.1 PREDICTED: uncharacterized protein LOC103949557 [Pyrus x bretschneideri]	-	-	-	-	-	-	-	--
gene10326	3.913	5.92	5.758	4.394	1.92	2.233	1.437	2.262	2.509	2.165	1.556	2.733	3.143	2.742	3.193	61.91	102.29	84.36	62.27	27.53	32.6	18.63	31.55	36.11	34.21	20.6	40.73	40.6	41.2	54	FRS5	XP_009358951.1 PREDICTED: protein FAR1-RELATED SEQUENCE 5-like isoform X1 [Pyrus x bretschneideri]	-	-	-	-	-	-	GO:0032418//lysosome localization	FAR1
gene10332	18.217	19.745	18.489	8.476	8.589	8.206	6.187	7.056	6.912	5.507	5.011	6.838	10.082	7.492	7.92	532	631.99	506	223	227.91	222	154	186.99	185	160	122	190	241.65	214	247	--	XP_009358970.1 PREDICTED: uncharacterized protein LOC103949575 isoform X1 [Pyrus x bretschneideri]	-	-	-	-	GO:0009331//glycerol-3-phosphate dehydrogenase complex	GO:0000104//succinate dehydrogenase activity;GO:0003674//molecular_function;GO:0003824//catalytic activity;GO:0004368//glycerol-3-phosphate dehydrogenase (quinone) activity;GO:0008718//D-amino-acid dehydrogenase activity;GO:0016491//oxidoreductase activity;GO:0016638//oxidoreductase activity, acting on the CH-NH2 group of donors;GO:0016647//oxidoreductase activity, acting on the CH-NH group of do…	GO:0006071//glycerol metabolic process;GO:0006082//organic acid metabolic process;GO:0006099//tricarboxylic acid cycle;GO:0006520//cellular amino acid metabolic process;GO:0006522//alanine metabolic process;GO:0006524//alanine catabolic process;GO:0006744//ubiquinone biosynthetic process;GO:0006807//nitrogen compound metabolic process;GO:0008150//biological_process;GO:0008152//metabolic process;G…	--
gene10340	176.063	171.349	165.783	90.544	77.175	70.226	67.849	81.644	93.452	76.206	60.788	79.527	147.538	156.412	145.833	4798	5118	4234	2223	1911	1773	1576	2019	2334	2066	1381	2062	3300	4169	4244	CBP1	XP_009358971.1 PREDICTED: serine carboxypeptidase-like 20 isoform X1 [Pyrus x bretschneideri]	-	-	-	-	-	GO:0004185//serine-type carboxypeptidase activity	GO:0006508//proteolysis	--
gene10341	19.09	18.55	17.691	8.39	6.406	4.824	4.564	3.891	3.913	6.6	3.077	3.943	6.42	5.556	4.624	692	737	601	274	211	162	141	128	130	238	93	136	191	197	179	SKU5	XP_009358973.1 PREDICTED: monocopper oxidase-like protein SKU5 [Pyrus x bretschneideri]	-	-	-	-	GO:0005575//cellular_component;GO:0005576//extracellular region;GO:0005618//cell wall;GO:0005622//intracellular anatomical structure;GO:0005737//cytoplasm;GO:0005773//vacuole;GO:0005774//vacuolar membrane;GO:0005886//plasma membrane;GO:0005911//cell-cell junction;GO:0009505//plant-type cell wall;GO:0009506//plasmodesma;GO:0016020//membrane;GO:0030054//cell junction;GO:0030312//external encapsulat…	GO:0003674//molecular_function;GO:0003824//catalytic activity;GO:0005375//copper ion transmembrane transporter activity;GO:0005488//binding;GO:0005507//copper ion binding;GO:0016491//oxidoreductase activity;GO:0016722//oxidoreductase activity, acting on metal ions;GO:0043167//ion binding;GO:0043169//cation binding;GO:0046872//metal ion binding;GO:0046914//transition metal ion binding	GO:0000902//cell morphogenesis;GO:0006825//copper ion transport;GO:0008150//biological_process;GO:0008152//metabolic process;GO:0009653//anatomical structure morphogenesis;GO:0009826//unidimensional cell growth;GO:0009932//cell tip growth;GO:0009987//cellular process;GO:0016043//cellular component organization;GO:0016049//cell growth;GO:0032502//developmental process;GO:0032989//cellular componen…	--
gene10345	34.825	22.089	33.384	18.604	16.806	17.086	11.361	13.853	17.475	16.941	12.845	16.931	13.047	10.758	7.848	374	260	336	180	164	170	104	135	172	181	115	173	115	113	90	IBH1	XP_009358976.1 PREDICTED: transcription factor IBH1-like [Pyrus x bretschneideri]	-	-	-	-	GO:0005840//ribosome	GO:0003735//structural constituent of ribosome	GO:0006412//translation	--
gene1037	1.429	3.911	5.794	21.253	14.887	13.059	4.47	2.1	1.559	6.033	4.799	4.205	1.857	2.143	1.16	15	45	57	201	142	127	40	20	15	63	42	42	16	22	13	--	XP_009357711.1 PREDICTED: uncharacterized protein LOC103948403 [Pyrus x bretschneideri]	-	-	-	-	-	GO:0003723//RNA binding	-	--
gene10371	20.106	14.311	12.434	17.999	23.84	16.949	33.796	36.908	30.466	23.481	27.342	26.168	44.576	48.074	57.886	1137	887	659	917	1225	888	1629	1894	1579	1321	1289	1408	2069	2659	3495.78	--	XP_009358990.1 PREDICTED: uncharacterized protein LOC103949602 [Pyrus x bretschneideri]	-	-	-	-	-	GO:0005524//ATP binding;GO:0005525//GTP binding;GO:0016788//hydrolase activity, acting on ester bonds	GO:0006629//lipid metabolic process	--
gene10375	80.059	163.72	164.166	179.463	153.104	149.131	155.969	137.837	181.852	126.905	145.971	175.389	348.184	290.767	336.524	2668.42	5981	5128	5389	4636.84	4605	4431	4169	5555	4208	4056	5562.01	9525.16	9478.97	11978.2	NAT3	XP_009359013.1 PREDICTED: nucleobase-ascorbate transporter 3-like [Pyrus x bretschneideri]	-	-	-	-	GO:0016020//membrane;GO:0016021//integral component of membrane	GO:0015205//nucleobase transmembrane transporter activity;GO:0022857//transmembrane transporter activity;GO:0042907//xanthine transmembrane transporter activity	GO:0015851//nucleobase transport;GO:0042906//xanthine transport;GO:0055085//transmembrane transport	--
gene10391	6.605	7.2	5.812	2.428	2.266	1.389	1.862	1.371	2.246	1.854	1.595	2.164	3.605	2.675	4.137	154	184	127	51	48	30	37	29	48	43	31	48	69	61	103	NDL2	XP_009359029.1 PREDICTED: pollen-specific protein SF21-like [Pyrus x bretschneideri]	-	-	-	-	-	GO:0016788//hydrolase activity, acting on ester bonds;GO:0047570//3-oxoadipate enol-lactonase activity;GO:0070205//2-succinyl-6-hydroxy-2,4-cyclohexadiene-1-carboxylate synthase activity	GO:0006112//energy reserve metabolic process;GO:0009234//menaquinone biosynthetic process;GO:0042952//beta-ketoadipate pathway	--
gene10398	15.357	14.515	15.597	6.951	7.067	5.024	4.892	4.482	7.292	6.717	6.413	4.114	7.638	8.91	6.708	287.25	297.58	273.42	117.14	120.11	87.07	78	76.08	125	125	100	73.22	117.27	163	134	DDB_G0277951	XP_009359044.1 PREDICTED: PITH domain-containing protein 1-like isoform X1 [Pyrus x bretschneideri]	-	-	-	-	-	-	-	--
gene10407	10.317	12.575	6.666	2.783	3.375	1.612	2.969	2.311	2.55	2.991	2.133	2.384	3.945	3.403	3.651	905	1209	548	219.91	269	131	222	184	205	261	156	199	284	292	342	DCL3A	XP_018503569.1 PREDICTED: endoribonuclease Dicer homolog 3a-like isoform X1 [Pyrus x bretschneideri]	-	-	-	-	GO:0019812//type I site-specific deoxyribonuclease complex	GO:0003676//nucleic acid binding;GO:0003677//DNA binding;GO:0004386//helicase activity;GO:0004525//ribonuclease III activity;GO:0005515//protein binding;GO:0005524//ATP binding;GO:0009035//type I site-specific deoxyribonuclease activity;GO:0016787//hydrolase activity	GO:0006139//nucleobase-containing compound metabolic process;GO:0006268//DNA unwinding involved in DNA replication;GO:0006281//DNA repair;GO:0006310//DNA recombination;GO:0006396//RNA processing;GO:0009307//DNA restriction-modification system	--
gene10409	78.056	55.872	49.47	18.502	17.26	15.832	17.418	14.616	22.751	21.289	15.157	17.394	27.115	39.796	37.372	2613	2050	1552	558	525	491	497	444	698	709	423	554	745	1303	1336	3BETAHSD/D2	XP_009359047.1 PREDICTED: 3beta-hydroxysteroid-dehydrogenase/decarboxylase-like [Pyrus x bretschneideri]	Metabolism;Metabolism;Metabolism	Global and overview maps;Global and overview maps;Lipid metabolism	ko01100//Metabolic pathways;ko01110//Biosynthesis of secondary metabolites;ko00100//Steroid biosynthesis	K23558;K23558;K23558	-	GO:0003824//catalytic activity;GO:0003854//3-beta-hydroxy-delta5-steroid dehydrogenase activity;GO:0003978//UDP-glucose 4-epimerase activity;GO:0008460//dTDP-glucose 4,6-dehydratase activity;GO:0008712//ADP-glyceromanno-heptose 6-epimerase activity;GO:0016616//oxidoreductase activity, acting on the CH-OH group of donors, NAD or NADP as acceptor;GO:0016757//glycosyltransferase activity;GO:0047733/…	GO:0005975//carbohydrate metabolic process;GO:0006012//galactose metabolic process;GO:0006694//steroid biosynthetic process;GO:0009243//O antigen biosynthetic process;GO:0009244//lipopolysaccharide core region biosynthetic process;GO:0019305//dTDP-rhamnose biosynthetic process	--
gene10425	7.303	4.834	2.52	2.071	3.32	1.478	1.118	1.247	2.057	1.516	2.595	1.293	1.862	1.846	3.289	368	267	119	94	152	69	48	57	95	76	109	62	77	91	177	GLR2.7	XP_009359058.1 PREDICTED: glutamate receptor 2.7-like [Pyrus x bretschneideri]	-	-	-	-	GO:0016020//membrane	GO:0004970//ionotropic glutamate receptor activity;GO:0015276//ligand-gated ion channel activity	-	--
gene10457	3.378	5.113	5.193	2.796	2.247	2.687	2.179	1.521	1.735	1.9	2.073	2.677	3.994	4.115	3.626	111.34	184.72	160.41	83.04	67.3	82.04	61.21	45.49	52.41	62.29	56.96	83.96	108.06	132.66	127.62	MGD	XP_009359090.1 PREDICTED: probable monogalactosyldiacylglycerol synthase, chloroplastic isoform X1 [Pyrus x bretschneideri]	Metabolism;Metabolism	Global and overview maps;Lipid metabolism	ko01100//Metabolic pathways;ko00561//Glycerolipid metabolism	K03715;K03715	-	GO:0016757//glycosyltransferase activity;GO:0016758//hexosyltransferase activity;GO:0050511//undecaprenyldiphospho-muramoylpentapeptide beta-N-acetylglucosaminyltransferase activity	GO:0009247//glycolipid biosynthetic process;GO:0009252//peptidoglycan biosynthetic process	--
gene10461	18.333	15.866	13.524	7.59	7.201	7.254	3.942	9.419	10.163	8.948	7.778	5.762	7.326	8.137	10.212	155.5	147.5	107.5	58	55.5	57	28.5	72.5	79	75.5	55	46.5	51	67.5	92.5	MP3	XP_009359093.1 PREDICTED: probable steroid-binding protein 3 [Pyrus x bretschneideri]	-	-	-	-	-	-	-	--
gene10474	5.814	5.671	7.623	4.427	4.813	4.702	4.604	5.218	3.442	2.856	3.769	4.394	3.498	2.932	2.769	107.06	114.46	131.55	73.44	80.54	80.22	72.27	87.19	58.09	52.32	57.86	76.98	52.87	52.8	54.46	GPX7	XP_009359105.1 PREDICTED: putative glutathione peroxidase 7, chloroplastic [Pyrus x bretschneideri]	Metabolism;Metabolism;Metabolism	Global and overview maps;Metabolism of other amino acids;Lipid metabolism	ko01100//Metabolic pathways;ko00480//Glutathione metabolism;ko00590//Arachidonic acid metabolism	K00432;K00432;K00432	-	GO:0004602//glutathione peroxidase activity;GO:0016209//antioxidant activity;GO:0016491//oxidoreductase activity	GO:0006979//response to oxidative stress	--
gene1050	4.327	5.303	4.945	2.814	3.241	3.013	3.154	2.398	3.073	2.059	1.597	2.772	3.806	4.032	3.405	169	227	181	99	115	109	105	85	110	80	52	103	122	154	142	PUB10	XP_009357795.1 PREDICTED: U-box domain-containing protein 11-like [Pyrus x bretschneideri]	-	-	-	-	GO:0000221//vacuolar proton-transporting V-type ATPase, V1 domain;GO:0005575//cellular_component;GO:0005622//intracellular anatomical structure;GO:0005634//nucleus;GO:0005737//cytoplasm;GO:0043226//organelle;GO:0043227//membrane-bounded organelle;GO:0043229//intracellular organelle;GO:0043231//intracellular membrane-bounded organelle	GO:0003674//molecular_function;GO:0003824//catalytic activity;GO:0004674//protein serine/threonine kinase activity;GO:0004842//ubiquitin-protein transferase activity;GO:0005515//protein binding;GO:0008270//zinc ion binding;GO:0016740//transferase activity;GO:0019787//ubiquitin-like protein transferase activity;GO:0046961//proton-transporting ATPase activity, rotational mechanism;GO:0140096//catal…	GO:0006464//cellular protein modification process;GO:0006807//nitrogen compound metabolic process;GO:0008150//biological_process;GO:0008152//metabolic process;GO:0009987//cellular process;GO:0010033//response to organic substance;GO:0010200//response to chitin;GO:0010243//response to organonitrogen compound;GO:0016567//protein ubiquitination;GO:0019538//protein metabolic process;GO:0032446//prote…	--
gene10508	18.333	15.866	13.524	7.59	7.201	7.254	3.942	9.419	10.163	8.948	7.778	5.762	7.326	8.137	10.212	155.5	147.5	107.5	58	55.5	57	28.5	72.5	79	75.5	55	46.5	51	67.5	92.5	MP3	XP_009359093.1 PREDICTED: probable steroid-binding protein 3 [Pyrus x bretschneideri]	-	-	-	-	-	-	-	--
gene10522	43.602	42.766	37.2	15.043	14.247	15.184	11.295	12.926	12.748	13.435	11.996	10.364	18.562	19.829	21.181	933	1003	746	290	277	301	206	251	250	286	214	211	326	415	484	R1	XP_018503606.1 PREDICTED: alpha-glucan water dikinase, chloroplastic, partial [Pyrus x bretschneideri]	-	-	-	-	GO:0005575//cellular_component;GO:0005622//intracellular anatomical structure;GO:0005737//cytoplasm;GO:0005739//mitochondrion;GO:0009507//chloroplast;GO:0009526//plastid envelope;GO:0009532//plastid stroma;GO:0009536//plastid;GO:0009570//chloroplast stroma;GO:0009941//chloroplast envelope;GO:0031967//organelle envelope;GO:0031975//envelope;GO:0043226//organelle;GO:0043227//membrane-bounded organe…	GO:0000166//nucleotide binding;GO:0003674//molecular_function;GO:0003824//catalytic activity;GO:0004672//protein kinase activity;GO:0004673//protein histidine kinase activity;GO:0005488//binding;GO:0005524//ATP binding;GO:0008986//pyruvate, water dikinase activity;GO:0016301//kinase activity;GO:0016740//transferase activity;GO:0016772//transferase activity, transferring phosphorus-containing grou…	GO:0000272//polysaccharide catabolic process;GO:0005975//carbohydrate metabolic process;GO:0005976//polysaccharide metabolic process;GO:0005982//starch metabolic process;GO:0005983//starch catabolic process;GO:0006073//cellular glucan metabolic process;GO:0006094//gluconeogenesis;GO:0006464//cellular protein modification process;GO:0006468//protein phosphorylation;GO:0006793//phosphorus metabolic…	--
gene10525	1.203	1.333	1.62	2.798	3.688	1.917	2.487	2.21	1.907	5.039	4.639	2.228	3.385	5.359	5.499	42	51	53	88	117	62	74	70	61	175	135	74	97	183	205	lip	XP_009359186.1 PREDICTED: uncharacterized protein LOC103949798 [Pyrus x bretschneideri]	-	-	-	-	-	-	-	--
gene10534	25.851	19.16	15.782	4.408	3.872	2.934	5.503	6.167	5.321	5.17	6.266	3.613	6.624	8.392	9.783	970	788	555	149	132	102	176	210	183	193	196	129	204	308	392	--	XP_009359191.1 PREDICTED: uncharacterized protein LOC103949802 isoform X2 [Pyrus x bretschneideri]	-	-	-	-	GO:0005575//cellular_component;GO:0005576//extracellular region;GO:0005622//intracellular anatomical structure;GO:0005737//cytoplasm;GO:0005783//endoplasmic reticulum;GO:0005788//endoplasmic reticulum lumen;GO:0012505//endomembrane system;GO:0031974//membrane-enclosed lumen;GO:0043226//organelle;GO:0043227//membrane-bounded organelle;GO:0043229//intracellular organelle;GO:0043231//intracellular m…	GO:0003674//molecular_function;GO:0003824//catalytic activity;GO:0004553//hydrolase activity, hydrolyzing O-glycosyl compounds;GO:0004557//alpha-galactosidase activity;GO:0015925//galactosidase activity;GO:0016787//hydrolase activity;GO:0016798//hydrolase activity, acting on glycosyl bonds;GO:0052692//raffinose alpha-galactosidase activity	GO:0005975//carbohydrate metabolic process;GO:0005984//disaccharide metabolic process;GO:0005994//melibiose metabolic process;GO:0005995//melibiose catabolic process;GO:0006629//lipid metabolic process;GO:0006643//membrane lipid metabolic process;GO:0006664//glycolipid metabolic process;GO:0006665//sphingolipid metabolic process;GO:0006672//ceramide metabolic process;GO:0006677//glycosylceramide …	--
gene10545	7.196	7.141	7.556	12.284	10.665	20.363	13.926	10.679	11.731	22.306	22.974	16.092	11.178	14.276	11.974	251	273	247	386	338	658	414	338	375	774	668	534	320	487	446	--	XP_009359207.1 PREDICTED: uncharacterized protein LOC103949813 [Pyrus x bretschneideri]	Metabolism;Metabolism	Global and overview maps;Glycan biosynthesis and metabolism	ko01100//Metabolic pathways;ko00510//N-Glycan biosynthesis	K00737;K00737	GO:0000139//Golgi membrane;GO:0005575//cellular_component;GO:0005622//intracellular anatomical structure;GO:0005737//cytoplasm;GO:0005794//Golgi apparatus;GO:0012505//endomembrane system;GO:0016020//membrane;GO:0016021//integral component of membrane;GO:0031090//organelle membrane;GO:0031224//intrinsic component of membrane;GO:0031984//organelle subcompartment;GO:0043226//organelle;GO:0043227//me…	GO:0003674//molecular_function;GO:0003824//catalytic activity;GO:0003830//beta-1,4-mannosylglycoprotein 4-beta-N-acetylglucosaminyltransferase activity;GO:0008194//UDP-glycosyltransferase activity;GO:0008375//acetylglucosaminyltransferase activity;GO:0016740//transferase activity;GO:0016757//glycosyltransferase activity;GO:0016758//hexosyltransferase activity;GO:0140096//catalytic activity, actin…	GO:0006464//cellular protein modification process;GO:0006486//protein glycosylation;GO:0006487//protein N-linked glycosylation;GO:0006807//nitrogen compound metabolic process;GO:0008150//biological_process;GO:0008152//metabolic process;GO:0009058//biosynthetic process;GO:0009059//macromolecule biosynthetic process;GO:0009100//glycoprotein metabolic process;GO:0009101//glycoprotein biosynthetic pr…	--
gene10551	29.274	62.275	67.705	11.491	9.431	9.677	11.855	10.808	14.701	6.174	6.773	15.41	27.7	24.157	18.553	591	1378	1281	209	173	181	204	198	272	124	114	296	459	477	400	COR2	XP_009359214.1 PREDICTED: non-functional NADPH-dependent codeinone reductase 2-like [Pyrus x bretschneideri]	Metabolism;Metabolism;Metabolism	Global and overview maps;Global and overview maps;Biosynthesis of other secondary metabolites	ko01100//Metabolic pathways;ko01110//Biosynthesis of secondary metabolites;ko00999//Biosynthesis of various plant secondary metabolites	K22374;K22374;K22374	-	GO:0047834//D-threo-aldose 1-dehydrogenase activity	-	--
gene10553	33.45	45.778	53.416	11.611	7.843	5.521	4.99	1.963	4.202	3.813	2.413	6.826	32.912	14.573	11.464	582	873	871	182	124	89	74	31	67	66	35	113	470	248	213	--	XP_009359215.1 PREDICTED: cell wall integrity and stress response component 1 [Pyrus x bretschneideri]	-	-	-	-	-	GO:0005515//protein binding	-	--
gene10558	44.467	33.657	54.736	90.304	88.111	89.969	62.873	70.702	68.591	61.485	74.09	73.93	26.117	27.064	25.021	892	740	1029	1632	1606	1672	1075	1287	1261	1227	1239	1411	430	531	536	--	XP_009359222.1 PREDICTED: uncharacterized protein LOC103949826 [Pyrus x bretschneideri]	-	-	-	-	GO:0005669//transcription factor TFIID complex;GO:0005742//mitochondrial outer membrane translocase complex;GO:0019867//outer membrane	GO:0005198//structural molecule activity;GO:0005515//protein binding	GO:0006352//DNA-templated transcription, initiation;GO:0006605//protein targeting;GO:0006886//intracellular protein transport	--
gene10565	61.841	62.838	56.044	32.121	30.415	26.582	29.368	31.762	32.649	32.841	29.506	28.195	38.925	39.617	35.309	2137	2380	1815	1000	955	851	865	996	1034	1129	850	927	1104	1339	1303	GGAT2	XP_009359228.1 PREDICTED: glutamate--glyoxylate aminotransferase 2 [Pyrus x bretschneideri]	Metabolism;Metabolism;Metabolism;Metabolism;Metabolism;Metabolism;Metabolism;Metabolism;Metabolism;Metabolism	Global and overview maps;Global and overview maps;Global and overview maps;Global and overview maps;Carbohydrate metabolism;Energy metabolism;Amino acid metabolism;Global and overview maps;Amino acid metabolism;Amino acid metabolism	ko01100//Metabolic pathways;ko01110//Biosynthesis of secondary metabolites;ko01200//Carbon metabolism;ko01230//Biosynthesis of amino acids;ko00630//Glyoxylate and dicarboxylate metabolism;ko00710//Carbon fixation in photosynthetic organisms;ko00260//Glycine, serine and threonine metabolism;ko01210//2-Oxocarboxylic acid metabolism;ko00250//Alanine, aspartate and glutamate metabolism;ko00220//Argin…	K14272;K14272;K14272;K14272;K14272;K14272;K14272;K14272;K14272;K14272	GO:0005575//cellular_component;GO:0005576//extracellular region;GO:0005622//intracellular anatomical structure;GO:0005737//cytoplasm;GO:0005773//vacuole;GO:0005777//peroxisome;GO:0009507//chloroplast;GO:0009532//plastid stroma;GO:0009536//plastid;GO:0009570//chloroplast stroma;GO:0016020//membrane;GO:0042579//microbody;GO:0043226//organelle;GO:0043227//membrane-bounded organelle;GO:0043229//intra…	GO:0003674//molecular_function;GO:0003824//catalytic activity;GO:0004021//L-alanine:2-oxoglutarate aminotransferase activity;GO:0004400//histidinol-phosphate transaminase activity;GO:0004838//L-tyrosine:2-oxoglutarate aminotransferase activity;GO:0005488//binding;GO:0008453//alanine-glyoxylate transaminase activity;GO:0008483//transaminase activity;GO:0009016//succinyldiaminopimelate transaminase…	GO:0000105//histidine biosynthetic process;GO:0001505//regulation of neurotransmitter levels;GO:0001666//response to hypoxia;GO:0006082//organic acid metabolic process;GO:0006520//cellular amino acid metabolic process;GO:0006522//alanine metabolic process;GO:0006524//alanine catabolic process;GO:0006531//aspartate metabolic process;GO:0006544//glycine metabolic process;GO:0006545//glycine biosynt…	--
gene10566	7.083	10.711	10.295	3.962	3.836	4.033	2.944	3.442	3.773	4.036	3.077	3.224	5.401	5.93	4.752	254	421	346	128	125	134	90	112	124	144	92	110	159	208	182	COIL	XP_009359231.1 PREDICTED: coilin isoform X1 [Pyrus x bretschneideri]	-	-	-	-	GO:0005575//cellular_component;GO:0005622//intracellular anatomical structure;GO:0005634//nucleus;GO:0005654//nucleoplasm;GO:0015030//Cajal body;GO:0016604//nuclear body;GO:0031974//membrane-enclosed lumen;GO:0031981//nuclear lumen;GO:0043226//organelle;GO:0043227//membrane-bounded organelle;GO:0043229//intracellular organelle;GO:0043231//intracellular membrane-bounded organelle;GO:0043233//organ…	GO:0003674//molecular_function;GO:0003676//nucleic acid binding;GO:0003723//RNA binding;GO:0005488//binding;GO:0017069//snRNA binding;GO:0030619//U1 snRNA binding;GO:0030620//U2 snRNA binding;GO:0097159//organic cyclic compound binding;GO:1901363//heterocyclic compound binding	GO:0006139//nucleobase-containing compound metabolic process;GO:0006396//RNA processing;GO:0006725//cellular aromatic compound metabolic process;GO:0006807//nitrogen compound metabolic process;GO:0008150//biological_process;GO:0008152//metabolic process;GO:0009987//cellular process;GO:0010467//gene expression;GO:0016070//RNA metabolic process;GO:0034641//cellular nitrogen compound metabolic proce…	--
gene10567	3.985	4.42	3.218	4.323	4.614	2.957	4.853	4.437	5.641	3.627	3.294	4.183	10.937	6.506	8.766	222	269	168	217	232	148	229	223	288	201	153	221	498	352	520	MKP1	XP_009359229.1 PREDICTED: protein-tyrosine-phosphatase MKP1-like [Pyrus x bretschneideri]	-	-	-	-	GO:0005575//cellular_component;GO:0005622//intracellular anatomical structure;GO:0005634//nucleus;GO:0043226//organelle;GO:0043227//membrane-bounded organelle;GO:0043229//intracellular organelle;GO:0043231//intracellular membrane-bounded organelle	GO:0003674//molecular_function;GO:0003824//catalytic activity;GO:0004721//phosphoprotein phosphatase activity;GO:0004722//protein serine/threonine phosphatase activity;GO:0004725//protein tyrosine phosphatase activity;GO:0008138//protein tyrosine/serine/threonine phosphatase activity;GO:0008330//protein tyrosine/threonine phosphatase activity;GO:0016787//hydrolase activity;GO:0016788//hydrolase a…	GO:0001704//formation of primary germ layer;GO:0001706//endoderm formation;GO:0001932//regulation of protein phosphorylation;GO:0001933//negative regulation of protein phosphorylation;GO:0006464//cellular protein modification process;GO:0006469//negative regulation of protein kinase activity;GO:0006470//protein dephosphorylation;GO:0006793//phosphorus metabolic process;GO:0006796//phosphate-conta…	--
gene1057	7.494	10.664	14.232	2.671	4.464	4.304	4.436	1.894	2.401	2.764	4.371	5.058	2.681	2.741	4.507	109	170	194	35	59	58	55	25	32	40	53	70	32	39	70	-	-	-	-	-	-	-	-	-	-
gene10595	60.696	34.533	45.274	82.367	94.867	88.373	109.688	95.611	93.984	91.041	102.925	98.754	66.114	72.028	72.075	2080	1311	1469	2547	2949	2813	3202	2963	2943	3116	2928	3237	1876	2428	2631	ALB4	XP_009359260.1 PREDICTED: ALBINO3-like protein 1, chloroplastic [Pyrus x bretschneideri]	Genetic Information Processing	Folding, sorting and degradation	ko03060//Protein export	K03217	GO:0005575//cellular_component;GO:0005622//intracellular anatomical structure;GO:0005737//cytoplasm;GO:0009507//chloroplast;GO:0009534//chloroplast thylakoid;GO:0009535//chloroplast thylakoid membrane;GO:0009536//plastid;GO:0009579//thylakoid;GO:0016020//membrane;GO:0016021//integral component of membrane;GO:0031224//intrinsic component of membrane;GO:0031976//plastid thylakoid;GO:0031984//organe…	GO:0003674//molecular_function;GO:0005215//transporter activity;GO:0032977//membrane insertase activity	GO:0006810//transport;GO:0006996//organelle organization;GO:0008104//protein localization;GO:0008150//biological_process;GO:0009657//plastid organization;GO:0009658//chloroplast organization;GO:0009987//cellular process;GO:0015031//protein transport;GO:0015833//peptide transport;GO:0016043//cellular component organization;GO:0033036//macromolecule localization;GO:0033365//protein localization to …	--
gene10622	17.13	14.901	14.777	11.427	7.932	6.874	6.315	6.451	7.769	6.445	6.849	8.953	9.451	8.566	10.606	366	349	296	220	154	136	115	125	152	137	122	182	166	179	242	GT-1	XP_009359289.1 PREDICTED: trihelix transcription factor GT-1 isoform X1 [Pyrus x bretschneideri]	-	-	-	-	-	GO:0004559//alpha-mannosidase activity	GO:0006013//mannose metabolic process	Trihelix
gene1063	16.872	12.492	13.195	11.508	8.127	8.429	5.305	2.341	8.396	10.708	6.922	8.176	7.653	7.365	6.753	687.78	558.12	504.09	422.63	301.01	318.32	184.33	86.61	313.66	434.27	235.22	317.09	256.05	293.63	293.98	WDL7	XP_009357938.1 PREDICTED: protein WVD2-like 7 [Pyrus x bretschneideri]	-	-	-	-	-	-	-	--
gene10633	5.768	3.037	4.799	7.984	14.699	10.734	27.893	31.481	16.786	19.473	22.545	11.607	7.678	7.219	6.076	181	97	134	214	394	294	708	882	463	560	573	324	189	213	195	LHT2	XP_009359311.1 PREDICTED: lysine histidine transporter 2 [Pyrus x bretschneideri]	-	-	-	-	GO:0005887//integral component of plasma membrane	GO:0015173//aromatic amino acid transmembrane transporter activity;GO:0016153//urocanate hydratase activity	GO:0003333//amino acid transmembrane transport;GO:0006548//histidine catabolic process;GO:0015801//aromatic amino acid transport	--
gene10635	13.062	14.406	12.653	7.531	7.304	7.232	5.307	5.916	7.911	8.095	6.415	6.442	5.691	6.375	6.433	618	747	561	321	314	317	214	254	343	381	253	290	221	295	325	--	XP_009359313.1 PREDICTED: uncharacterized protein LOC103949899 isoform X1 [Pyrus x bretschneideri]	-	-	-	-	GO:0005575//cellular_component;GO:0005622//intracellular anatomical structure;GO:0005737//cytoplasm;GO:0005815//microtubule organizing center;GO:0005856//cytoskeleton;GO:0015630//microtubule cytoskeleton;GO:0043226//organelle;GO:0043228//non-membrane-bounded organelle;GO:0043229//intracellular organelle;GO:0043232//intracellular non-membrane-bounded organelle	GO:0003674//molecular_function;GO:0003824//catalytic activity;GO:0004842//ubiquitin-protein transferase activity;GO:0005488//binding;GO:0005515//protein binding;GO:0008270//zinc ion binding;GO:0016740//transferase activity;GO:0019787//ubiquitin-like protein transferase activity;GO:0043167//ion binding;GO:0043169//cation binding;GO:0046872//metal ion binding;GO:0046914//transition metal ion bindin…	GO:0006464//cellular protein modification process;GO:0006807//nitrogen compound metabolic process;GO:0007154//cell communication;GO:0007165//signal transduction;GO:0007166//cell surface receptor signaling pathway;GO:0007219//Notch signaling pathway;GO:0008150//biological_process;GO:0008152//metabolic process;GO:0009987//cellular process;GO:0016567//protein ubiquitination;GO:0019538//protein metab…	--
gene10636	4.049	4.747	4.136	5.731	7.911	6.417	7.613	7.279	4.431	6.564	6.489	6.916	8.956	10.632	10.387	99	127	94	126	177	145	159	161	100	160	132	162	181	253	269	CLKR27	XP_009359307.1 PREDICTED: 3-oxoacyl-[acyl-carrier-protein] reductase 4-like [Pyrus x bretschneideri]	Metabolism;Metabolism;Metabolism;Metabolism;Metabolism	Global and overview maps;Global and overview maps;Global and overview maps;Lipid metabolism;Metabolism of cofactors and vitamins	ko01100//Metabolic pathways;ko01110//Biosynthesis of secondary metabolites;ko01212//Fatty acid metabolism;ko00061//Fatty acid biosynthesis;ko00780//Biotin metabolism	K00059;K00059;K00059;K00059;K00059	GO:0005575//cellular_component;GO:0005622//intracellular anatomical structure;GO:0005737//cytoplasm;GO:0009507//chloroplast;GO:0009526//plastid envelope;GO:0009532//plastid stroma;GO:0009536//plastid;GO:0009570//chloroplast stroma;GO:0009941//chloroplast envelope;GO:0031967//organelle envelope;GO:0031975//envelope;GO:0043226//organelle;GO:0043227//membrane-bounded organelle;GO:0043229//intracellu…	GO:0000166//nucleotide binding;GO:0003674//molecular_function;GO:0003824//catalytic activity;GO:0004312//fatty acid synthase activity;GO:0004316//3-oxoacyl-[acyl-carrier-protein] reductase (NADPH) activity;GO:0004488//methylenetetrahydrofolate dehydrogenase (NADP+) activity;GO:0004757//sepiapterin reductase activity;GO:0005488//binding;GO:0005507//copper ion binding;GO:0008667//2,3-dihydro-2,3-di…	GO:0000272//polysaccharide catabolic process;GO:0006082//organic acid metabolic process;GO:0006629//lipid metabolic process;GO:0006631//fatty acid metabolic process;GO:0006633//fatty acid biosynthetic process;GO:0006729//tetrahydrobiopterin biosynthetic process;GO:0008150//biological_process;GO:0008152//metabolic process;GO:0008610//lipid biosynthetic process;GO:0009058//biosynthetic process;GO:0…	--
gene10638	5.066	2.165	2.874	2.207	4.376	1.731	12.114	8.481	2.729	3.868	4.616	3.707	1.406	1.902	0.601	79	37	42	31	62	25	161	120	39	60	60	55	18	29	10	At5g14285	XP_009359308.1 PREDICTED: TLC domain-containing protein At5g14285 [Pyrus x bretschneideri]	-	-	-	-	GO:0016021//integral component of membrane	-	-	--
gene10644	10.743	7.572	4.304	3.917	4.14	3.223	3.64	6.411	4.443	4.717	5.304	3.587	5.434	7.217	7.191	277	214	104	91	97	77	80	150	105	121	114	88	115	182	198	--	XP_009359320.1 PREDICTED: uncharacterized protein At3g61260 [Pyrus x bretschneideri]	-	-	-	-	-	-	-	--
gene1065	7.391	7.607	6.531	4.717	5.414	4.737	0.001	3.665	6.074	5.27	4.461	5.632	11.172	9.611	12.155	320	361	265	184	213	190	0.03	144	241	227	161	232	397	407	562	PIN3	XP_009357915.1 PREDICTED: auxin efflux carrier component 3 isoform X1 [Pyrus x bretschneideri]	-	-	-	-	GO:0016021//integral component of membrane	-	GO:0055085//transmembrane transport	--
gene10693	4.304	7.085	7.137	2.261	1.875	1.405	1.863	1.689	2.099	1.934	1.3	3.092	5.308	4.917	2.876	76	137	118	36	30	23	28	27	34	34	19	52	77	85	54	HVA22D	XP_009359397.1 PREDICTED: HVA22-like protein e isoform X1 [Pyrus x bretschneideri]	-	-	-	-	GO:0016021//integral component of membrane	GO:0015658//branched-chain amino acid transmembrane transporter activity	GO:0015803//branched-chain amino acid transport	--
gene10696	23.534	183.96	393.301	129.096	107.2	214.106	161.718	39.852	144.951	93.482	50.083	244.34	578.221	293.29	281.34	518	4438	8113	2560	2144	4366	3034	796	2924	2047	919	5117	10446	6314	6613	RGP1	XP_009359403.1 PREDICTED: UDP-arabinopyranose mutase 1-like [Pyrus x bretschneideri]	Metabolism;Metabolism	Global and overview maps;Carbohydrate metabolism	ko01100//Metabolic pathways;ko00520//Amino sugar and nucleotide sugar metabolism	K13379;K13379	-	-	-	--
gene10707	68.041	69.18	78.496	42.22	23.625	46.613	28.425	30.02	40.682	33.818	21.835	35.756	36.555	30.804	29.036	542	604	586	303	171	344	193	217	297	268	145	271	239	240	247	--	XP_009359419.1 PREDICTED: uncharacterized protein LOC103949996 [Pyrus x bretschneideri]	-	-	-	-	-	-	-	--
gene10717	0.868	0.792	0.618	7.952	7.486	6.952	5.094	4.785	4.264	6.837	8.246	6.313	3.35	3.033	1.287	12	12	8	99	94	89	60	60	54	94	95	83	38	41	19	--	XP_009359428.1 PREDICTED: protein SHOOT GRAVITROPISM 5-like [Pyrus x bretschneideri]	-	-	-	-	-	-	GO:0035556//intracellular signal transduction	--
gene10719	10.987	8.74	18.457	32.301	27.78	32.979	23.862	30.268	32.496	34.226	35.398	37.457	21.627	21.259	18.365	242	211	381	641	556	673	448	605	656	750	650	785	391	458	432	DCTD	XP_009359432.1 PREDICTED: deoxycytidylate deaminase-like [Pyrus x bretschneideri]	Metabolism;Metabolism	Global and overview maps;Nucleotide metabolism	ko01100//Metabolic pathways;ko00240//Pyrimidine metabolism	K01493;K01493	GO:0005575//cellular_component;GO:0005622//intracellular anatomical structure;GO:0005737//cytoplasm;GO:0005829//cytosol	GO:0003674//molecular_function;GO:0003824//catalytic activity;GO:0004132//dCMP deaminase activity;GO:0005488//binding;GO:0005515//protein binding;GO:0008251//tRNA-specific adenosine deaminase activity;GO:0008270//zinc ion binding;GO:0008703//5-amino-6-(5-phosphoribosylamino)uracil reductase activity;GO:0008835//diaminohydroxyphosphoribosylaminopyrimidine deaminase activity;GO:0016787//hydrolase a…	GO:0002100//tRNA wobble adenosine to inosine editing;GO:0006139//nucleobase-containing compound metabolic process;GO:0006220//pyrimidine nucleotide metabolic process;GO:0006221//pyrimidine nucleotide biosynthetic process;GO:0006226//dUMP biosynthetic process;GO:0006231//dTMP biosynthetic process;GO:0006725//cellular aromatic compound metabolic process;GO:0006753//nucleoside phosphate metabolic pr…	--
gene10720	128.308	82.395	123.852	187.457	201.004	172.859	158.738	202.129	170.572	190.618	165.389	125.089	93.55	87.582	82.757	2789	1963	2523	3671	3970	3481	2941	3987	3398	4122	2997	2587	1669	1862	1921	At1g67340	XP_009359433.1 PREDICTED: F-box protein At1g67340-like [Pyrus x bretschneideri]	-	-	-	-	-	GO:0005515//protein binding	-	--
gene10730	28.805	27.965	30.086	17.758	18.653	18.979	17.562	20.598	15.037	20.461	15.652	16.649	11.869	13.928	14.314	365	387	356	202	214	222	189	236	174	257	166	200	123	172	193	--	XP_009359441.1 PREDICTED: uncharacterized protein LOC103950018 [Pyrus x bretschneideri]	-	-	-	-	-	-	-	--
gene10740	58.17	58.175	67.078	19.01	14.068	17.408	10.955	11.39	16.181	20.578	9.823	16.321	26.646	28.486	26.09	1165	1277	1259	343	256	323	187	207	297	410	164	311	438	558	558	CPI1	XP_009359452.1 PREDICTED: cycloeucalenol cycloisomerase-like isoform X2 [Pyrus x bretschneideri]	Metabolism;Metabolism;Metabolism	Global and overview maps;Global and overview maps;Lipid metabolism	ko01100//Metabolic pathways;ko01110//Biosynthesis of secondary metabolites;ko00100//Steroid biosynthesis	K08246;K08246;K08246	-	-	GO:0002218//activation of innate immune response;GO:0032481//positive regulation of type I interferon production	--
gene10741	9.89	15.89	11.778	8.78	8.369	7.889	5.919	5.095	6.47	7.932	8.003	8.678	9.434	7.093	8.127	282	497	314.16	225.12	217	208	145.09	132	170	225	190.27	235	222	198	247	At4g24830	XP_009359456.1 PREDICTED: argininosuccinate synthase, chloroplastic-like [Pyrus x bretschneideri]	Metabolism;Metabolism;Metabolism;Metabolism;Metabolism	Global and overview maps;Global and overview maps;Global and overview maps;Amino acid metabolism;Amino acid metabolism	ko01100//Metabolic pathways;ko01110//Biosynthesis of secondary metabolites;ko01230//Biosynthesis of amino acids;ko00250//Alanine, aspartate and glutamate metabolism;ko00220//Arginine biosynthesis	K01940;K01940;K01940;K01940;K01940	-	GO:0004055//argininosuccinate synthase activity;GO:0005524//ATP binding	GO:0006526//arginine biosynthetic process;GO:0042450//arginine biosynthetic process via ornithine	--
gene10750	36.91	46.263	36.943	22.712	18.76	18.757	15.913	15.422	18.057	18.701	17.265	18.892	20.566	17.903	18.322	1113	1529	1044	617	514	524	409	422	499	561	434	542	509	528	590	RCOM_1506700	XP_009359462.1 PREDICTED: probable aspartyl aminopeptidase [Pyrus x bretschneideri]	-	-	-	-	-	GO:0004177//aminopeptidase activity;GO:0008270//zinc ion binding	GO:0006508//proteolysis	--
gene10755	7.667	12.426	10.053	5.046	3.51	4.116	3.949	2.741	4.165	5.1	3.44	5.158	8.987	7.255	8.359	263	486	340	153	105	130	122	88	124	175	94	168	245	252.98	296.54	4CLL9	XP_009359465.1 PREDICTED: 4-coumarate--CoA ligase-like 9 [Pyrus x bretschneideri]	Metabolism;Metabolism;Metabolism;Metabolism	Global and overview maps;Global and overview maps;Biosynthesis of other secondary metabolites;Metabolism of cofactors and vitamins	ko01100//Metabolic pathways;ko01110//Biosynthesis of secondary metabolites;ko00940//Phenylpropanoid biosynthesis;ko00130//Ubiquinone and other terpenoid-quinone biosynthesis	K01904;K01904;K01904;K01904	-	GO:0003987//acetate-CoA ligase activity;GO:0008668//(2,3-dihydroxybenzoyl)adenylate synthase activity;GO:0008756//o-succinylbenzoate-CoA ligase activity;GO:0030729//acetoacetate-CoA ligase activity;GO:0047473//D-alanine [D-alanyl carrier protein] ligase activity;GO:0050218//propionate-CoA ligase activity	GO:0009234//menaquinone biosynthetic process;GO:0019287//isopentenyl diphosphate biosynthetic process, mevalonate pathway;GO:0019290//siderophore biosynthetic process;GO:0019350//teichoic acid biosynthetic process;GO:0019427//acetyl-CoA biosynthetic process from acetate	--
gene10756	6.432	11.012	6.177	1.848	0.999	1.838	1.021	1.293	1.651	1.407	1.362	2.147	2.72	2.438	2.461	170	319	153	44	24	45	23	31	40	37	30	54	59	63.02	69.46	4CLL9	XP_009359531.1 PREDICTED: 4-coumarate--CoA ligase-like 9 [Pyrus x bretschneideri]	Metabolism;Metabolism;Metabolism;Metabolism	Global and overview maps;Global and overview maps;Biosynthesis of other secondary metabolites;Metabolism of cofactors and vitamins	ko01100//Metabolic pathways;ko01110//Biosynthesis of secondary metabolites;ko00940//Phenylpropanoid biosynthesis;ko00130//Ubiquinone and other terpenoid-quinone biosynthesis	K01904;K01904;K01904;K01904	-	GO:0003987//acetate-CoA ligase activity;GO:0008668//(2,3-dihydroxybenzoyl)adenylate synthase activity;GO:0008756//o-succinylbenzoate-CoA ligase activity;GO:0030729//acetoacetate-CoA ligase activity;GO:0047473//D-alanine [D-alanyl carrier protein] ligase activity;GO:0047475//phenylacetate-CoA ligase activity;GO:0050218//propionate-CoA ligase activity	GO:0009234//menaquinone biosynthetic process;GO:0010124//phenylacetate catabolic process;GO:0019287//isopentenyl diphosphate biosynthetic process, mevalonate pathway;GO:0019290//siderophore biosynthetic process;GO:0019350//teichoic acid biosynthetic process;GO:0019427//acetyl-CoA biosynthetic process from acetate	--
gene10765	3.674	5.436	5.033	6.173	5.902	10.665	13.981	10.451	8.831	5.64	12.924	13.255	10.042	9.544	13.623	74	120	95	112	108	199	240	191	163	113	217	254	166	188	293	--	XP_009359472.1 PREDICTED: uncharacterized protein LOC103950045 [Pyrus x bretschneideri]	-	-	-	-	-	-	GO:0006355//regulation of transcription, DNA-templated	--
gene10768	8.114	9.03	8.583	4.43	3.601	3.532	2.716	1.554	2.874	3.771	2.972	3.635	3.612	4.309	2.767	305	372	302.33	150	123	123	87	53	99	141	93.14	130	111.42	158.41	111.05	PTAC10	XP_009359475.1 PREDICTED: protein PLASTID TRANSCRIPTIONALLY ACTIVE 10 [Pyrus x bretschneideri]	-	-	-	-	-	GO:0003676//nucleic acid binding	-	--
gene10774	3.169	3.628	7.028	15.105	12.925	12.341	6.051	7.259	16.273	12.43	15.951	9.535	8.631	6.734	4.946	51	64	106	219	189	184	83	106	240	199	214	146	114	106	85	--	XP_009359481.1 PREDICTED: uncharacterized protein LOC103950052 [Pyrus x bretschneideri]	-	-	-	-	-	-	-	--
gene10780	38.941	30.486	30.103	38.811	53.953	46.637	46.748	49.109	34.591	51.032	47.409	38.653	21.577	22.567	19.156	1205	1033.97	873	1082	1517	1337	1233	1379	981	1571	1223	1138	548	683	633	HAG3	XP_009359486.1 PREDICTED: elongator complex protein 3 [Pyrus x bretschneideri]	-	-	-	-	GO:0000228//nuclear chromosome;GO:0000785//chromatin;GO:0000791//euchromatin;GO:0005575//cellular_component;GO:0005622//intracellular anatomical structure;GO:0005634//nucleus;GO:0005694//chromosome;GO:0005737//cytoplasm;GO:0005829//cytosol;GO:0031974//membrane-enclosed lumen;GO:0031981//nuclear lumen;GO:0032991//protein-containing complex;GO:0033588//elongator holoenzyme complex;GO:0043226//organ…	GO:0003674//molecular_function;GO:0003824//catalytic activity;GO:0004402//histone acetyltransferase activity;GO:0005488//binding;GO:0008080//N-acetyltransferase activity;GO:0016407//acetyltransferase activity;GO:0016410//N-acyltransferase activity;GO:0016740//transferase activity;GO:0016746//acyltransferase activity;GO:0016747//acyltransferase activity, transferring groups other than amino-acyl g…	GO:0002097//tRNA wobble base modification;GO:0002098//tRNA wobble uridine modification;GO:0006139//nucleobase-containing compound metabolic process;GO:0006325//chromatin organization;GO:0006351//transcription, DNA-templated;GO:0006355//regulation of transcription, DNA-templated;GO:0006357//regulation of transcription by RNA polymerase II;GO:0006396//RNA processing;GO:0006399//tRNA metabolic proce…	--
gene10795	10.746	14.672	19.622	9.87	8.911	11.231	6.526	6.463	8.133	9.204	6.626	7.278	10.926	9.13	8.822	284	425	486	235	214	275	147	155	197	242	146	183	237	236	249	-	-	-	-	-	-	-	-	-	-
gene10806	44.573	46.758	57.901	27.128	26.068	27.078	21.347	20.882	20.441	21.753	17.693	19.463	17.446	20.915	14.216	414	476	504	227	220	233	169	176	174	201	137	172	133	190	141	-	-	-	-	-	-	-	-	-	-
gene10808	4.807	7.143	10.699	3.964	3.628	3.558	3.465	2.195	2.548	2.623	3.378	4.547	6.945	4.915	3.73	70	114	146	52	48	48	43	29	34	38	41	63	83	70	58	-	-	-	-	-	-	-	-	-	-
gene10810	8.67	9.499	9.339	5.249	6.346	4.925	6.862	3.886	4.074	7.505	5.374	5.275	2.679	2.799	4.156	209	251	211	114	139	110	141	85	90	180	108	121	53	66	107	BT1	XP_009359517.1 PREDICTED: BTB/POZ and TAZ domain-containing protein 1-like [Pyrus x bretschneideri]	-	-	-	-	-	GO:0005515//protein binding	-	--
gene10821	7.335	5.273	6.246	6.661	8.725	9.757	12.865	10.778	5.417	11.916	10.132	6.308	3.791	4.394	3.955	99	78	79	81	107	122	148	132	67	160	114	81	42	58	57	--	XP_009359546.1 PREDICTED: uncharacterized protein LOC103950122 [Pyrus x bretschneideri]	-	-	-	-	-	-	-	--
gene10824	35.8	35.847	31.941	17.822	14.757	16.156	13.872	14.55	17.741	13.173	10.492	14.38	20.617	20.706	22.504	1117	1226	934	501	418.35	467	369	412	507.33	409	273	427	528	632	750	HLB1	XP_009359558.1 PREDICTED: uncharacterized protein LOC103950128 isoform X2 [Pyrus x bretschneideri]	-	-	-	-	GO:0016020//membrane	GO:0005515//protein binding	-	--
gene10825	17.274	31.553	27.027	44.814	78.065	38.303	58.896	38.388	17.998	54.814	36.427	31.064	24.905	22.082	17.348	695	1384	1013	1619	2834.99	1419.99	2011	1393.99	662	2183.98	1214	1182	826	867	744	YSL1	XP_009359552.1 PREDICTED: metal-nicotianamine transporter YSL1-like isoform X1 [Pyrus x bretschneideri]	-	-	-	-	GO:0016020//membrane	-	GO:0006857//oligopeptide transport;GO:0055085//transmembrane transport	--
gene10829	18.131	17.842	19.799	13.995	14.993	14.171	8.766	10.146	9.722	17.798	10.323	11.473	6.112	11.854	8.172	342	371	355	237	256	246	140	174	170	334	162	206	94	218	165	--	XP_009359563.1 PREDICTED: uncharacterized protein LOC103950132 [Pyrus x bretschneideri]	-	-	-	-	-	-	-	--
gene10832	12.218	17.903	16.543	7.705	5.654	7.193	4.181	3.825	3.787	6.978	4.053	4.135	4.793	5.631	4.507	264	424	335	150	111	144	77	75	75	150	73	85	85	119	104	bphF	XP_009359567.1 PREDICTED: uncharacterized protein LOC103950135 [Pyrus x bretschneideri]	-	-	-	-	-	GO:0003824//catalytic activity;GO:0018802//2,4-dihydroxyhept-2-ene-1,7-dioate aldolase activity	-	--
gene10849	10.894	11.893	10.497	3.777	2.664	2.202	3.238	2.482	3.786	3.175	3.945	2.638	4.59	3.679	5.363	274.25	327.64	247.48	84.82	60.7	51.33	69.27	56.81	86.91	79.04	82.95	63.06	95.01	90.75	144.12	TIC32B	XP_009359577.1 PREDICTED: short-chain dehydrogenase TIC 32, chloroplastic-like [Pyrus x bretschneideri]	-	-	-	-	-	GO:0003824//catalytic activity;GO:0004316//3-oxoacyl-[acyl-carrier-protein] reductase (NADPH) activity;GO:0004757//sepiapterin reductase activity;GO:0008667//2,3-dihydro-2,3-dihydroxybenzoate dehydrogenase activity;GO:0008678//2-deoxy-D-gluconate 3-dehydrogenase activity;GO:0016491//oxidoreductase activity;GO:0016630//protochlorophyllide reductase activity;GO:0051287//NAD binding	GO:0000272//polysaccharide catabolic process;GO:0006633//fatty acid biosynthetic process;GO:0006729//tetrahydrobiopterin biosynthetic process;GO:0015995//chlorophyll biosynthetic process	--
gene10851	13.693	18.904	29.144	20.586	14.272	24.946	26.604	25.627	36.521	14.565	22.769	31.295	77.764	76.96	85.412	189	286	377	256	179	319	313	321	462	200	262	411	881	1039	1259	HMGB2	XP_009359591.1 PREDICTED: high mobility group B protein 3-like isoform X3 [Pyrus x bretschneideri]	-	-	-	-	-	-	-	--
gene10853	6.085	6.953	9.176	4.268	5.232	4.081	1.971	3.008	2.517	2.881	3.271	3.527	2.47	2.287	1.506	87	109	123	55	68	54	24	39	33	41	39	48	29	32	23	NTPCR	XP_009359592.1 PREDICTED: cancer-related nucleoside-triphosphatase homolog isoform X1 [Pyrus x bretschneideri]	Metabolism;Metabolism;Metabolism;Metabolism	Global and overview maps;Global and overview maps;Nucleotide metabolism;Metabolism of cofactors and vitamins	ko01100//Metabolic pathways;ko01110//Biosynthesis of secondary metabolites;ko00230//Purine metabolism;ko00730//Thiamine metabolism	K06928;K06928;K06928;K06928	GO:0005887//integral component of plasma membrane;GO:0009338//exodeoxyribonuclease V complex;GO:0009379//Holliday junction helicase complex;GO:0043190//ATP-binding cassette (ABC) transporter complex;GO:0055051//ATP-binding cassette (ABC) transporter complex, integrated substrate binding	GO:0000166//nucleotide binding;GO:0003674//molecular_function;GO:0003678//DNA helicase activity;GO:0003723//RNA binding;GO:0003724//RNA helicase activity;GO:0003824//catalytic activity;GO:0003924//GTPase activity;GO:0004252//serine-type endopeptidase activity;GO:0004385//guanylate kinase activity;GO:0004386//helicase activity;GO:0005488//binding;GO:0005524//ATP binding;GO:0005525//GTP binding;GO:…	GO:0000910//cytokinesis;GO:0006281//DNA repair;GO:0006310//DNA recombination;GO:0006508//proteolysis;GO:0006793//phosphorus metabolic process;GO:0006796//phosphate-containing compound metabolic process;GO:0006810//transport;GO:0008150//biological_process;GO:0008152//metabolic process;GO:0009987//cellular process;GO:0015809//arginine transport;GO:0015819//lysine transport;GO:0015822//ornithine tra…	--
gene10862	29.268	21.903	29.732	57.949	69.823	68.861	65.126	72.644	65.775	65.76	70.837	61.085	52.598	54	52.804	958	786	913	1704	2072	2081	1816	2149	1969	2134	1927	1899	1412	1730	1846	dsk1	XP_009359606.1 PREDICTED: SRSF protein kinase 1 [Pyrus x bretschneideri]	-	-	-	-	-	GO:0004672//protein kinase activity;GO:0005524//ATP binding	GO:0006468//protein phosphorylation	--
gene10863	15.329	17.347	15.137	36.237	53.976	53.177	69.772	59.366	38.638	61.522	50.742	46.513	31.022	29.047	25.361	416	516	385	886	1331	1337	1613.94	1462	961	1661	1148	1201	691	771	735	AVT3C	XP_009359608.1 PREDICTED: amino acid transporter ANTL1-like [Pyrus x bretschneideri]	-	-	-	-	GO:0016021//integral component of membrane	GO:0016746//acyltransferase activity	GO:0006506//GPI anchor biosynthetic process	--
gene10874	2.693	5.428	7.426	3.14	2.28	2.151	1.335	1.756	2.81	2.104	1.705	2.31	2.817	0.821	1.631	50.62	111.52	130.25	52.97	38.86	37.58	21.46	30.01	48.2	39.37	26.64	41.13	43.3	15.43	32.71	-	-	-	-	-	-	-	-	-	-
gene10876	26.304	30.155	27.671	28.308	22.907	17.931	16.101	13.643	12.323	23.912	19	12.771	10.485	15.142	11.566	920	1156	907	892	728	581	480	433	395	832	554	425	301	518	432	MLO8	XP_009359622.1 PREDICTED: MLO-like protein 8 [Pyrus x bretschneideri]	-	-	-	-	GO:0016021//integral component of membrane	-	GO:0006952//defense response	--
gene10877	6.422	9.04	14.096	20.365	12.183	29.641	14.279	18.601	23.957	16.66	18.487	14.913	13.562	13.944	13.573	105	162	216	300	181	449	199	276	359	271	252	232	182	223	237	ATL8	XP_009359626.1 PREDICTED: RING-H2 finger protein ATL80-like isoform X2 [Pyrus x bretschneideri]	-	-	-	-	GO:0000109//nucleotide-excision repair complex;GO:0005680//anaphase-promoting complex	GO:0008270//zinc ion binding;GO:0046872//metal ion binding;GO:0061630//ubiquitin protein ligase activity;GO:0097602//cullin family protein binding	GO:0006289//nucleotide-excision repair;GO:0031145//anaphase-promoting complex-dependent catabolic process	--
gene10886	2.992	3.472	2.324	2.272	1.762	1.671	3.141	1.88	2.835	1.213	1.259	2.869	7.258	8.184	8.208	114	145	83	78	61	59	102	65	99	46	40	104	227	305	334	HMGR2	XP_018503702.1 PREDICTED: 3-hydroxy-3-methylglutaryl-coenzyme A reductase 1-like [Pyrus x bretschneideri]	Metabolism;Metabolism;Metabolism	Global and overview maps;Global and overview maps;Metabolism of terpenoids and polyketides	ko01100//Metabolic pathways;ko01110//Biosynthesis of secondary metabolites;ko00900//Terpenoid backbone biosynthesis	K00021;K00021;K00021	GO:0016021//integral component of membrane	GO:0004420//hydroxymethylglutaryl-CoA reductase (NADPH) activity	GO:0006614//SRP-dependent cotranslational protein targeting to membrane;GO:0008299//isoprenoid biosynthetic process;GO:0015936//coenzyme A metabolic process;GO:0016054//organic acid catabolic process	--
gene10901	6.165	6.18	2.603	2.78	2.336	2.029	2.017	2.198	2.183	2.004	1.613	1.899	2.248	1.926	1.909	435.19	474.57	168.88	175.44	148.32	131.09	119	139	139.6	138.02	95.62	125.05	128.44	133.15	143	KIN14I	XP_009359660.1 PREDICTED: kinesin-like calmodulin-binding protein isoform X1 [Pyrus x bretschneideri]	-	-	-	-	GO:0005856//cytoskeleton;GO:0019028//viral capsid;GO:0019031//viral envelope	GO:0005198//structural molecule activity;GO:0005524//ATP binding;GO:0008017//microtubule binding	GO:0007018//microtubule-based movement;GO:0007059//chromosome segregation;GO:0030261//chromosome condensation	--
gene10906	3.338	6.633	5.066	1.564	0.653	2.883	1.305	1.471	0.567	1.044	0.801	1.092	1.808	2.351	3.265	45	98	64	19	8	36	15	18	7	14	9	14	20	31	47	BRH1	XP_009359670.1 PREDICTED: RING-H2 finger protein ATL65-like [Pyrus x bretschneideri]	-	-	-	-	GO:0005680//anaphase-promoting complex	GO:0008270//zinc ion binding;GO:0046872//metal ion binding;GO:0061630//ubiquitin protein ligase activity;GO:0097602//cullin family protein binding	GO:0031145//anaphase-promoting complex-dependent catabolic process	--
gene10908	11.601	10.033	5.278	3.862	3.219	2.673	3.861	4.537	4.926	3.227	3.954	4.484	5.078	5.172	5.183	1077.52	1019.62	461.2	322	272.19	230	306	382.65	417.28	298.36	305.7	396.4	386.01	470.9	513.78	BIG5	XP_009359673.1 PREDICTED: brefeldin A-inhibited guanine nucleotide-exchange protein 5-like [Pyrus x bretschneideri]	-	-	-	-	-	GO:0005085//guanyl-nucleotide exchange factor activity;GO:0005515//protein binding	GO:0032012//regulation of ARF protein signal transduction	--
gene10911	53.913	37.7	31.987	11.504	6.427	3.243	0.317	0.26	0.368	8.144	0.607	0.426	0.123	0.725	0.158	1597	1224	888	307	173	89	8	7	10	240	15	12	3	21	5	PME32	XP_009359674.1 PREDICTED: pectinesterase/pectinesterase inhibitor PPE8B [Pyrus x bretschneideri]	Metabolism;Metabolism	Global and overview maps;Carbohydrate metabolism	ko01100//Metabolic pathways;ko00040//Pentose and glucuronate interconversions	K01051;K01051	-	GO:0004857//enzyme inhibitor activity;GO:0030599//pectinesterase activity	GO:0042545//cell wall modification	--
gene10914	3.223	3.894	10.512	18.242	12.491	10.781	7.723	11.707	26.007	9.629	13.506	11.977	16.428	10.397	11.691	71	94	217	362	250	220	145	234	525	211	248	251	297	224	275	RAD51	XP_009359678.1 PREDICTED: DNA repair protein RAD51 homolog [Pyrus x bretschneideri]	Genetic Information Processing	Replication and repair	ko03440//Homologous recombination	K04482	GO:0000228//nuclear chromosome;GO:0000793//condensed chromosome;GO:0000794//condensed nuclear chromosome;GO:0005575//cellular_component;GO:0005622//intracellular anatomical structure;GO:0005634//nucleus;GO:0005654//nucleoplasm;GO:0005694//chromosome;GO:0005737//cytoplasm;GO:0031974//membrane-enclosed lumen;GO:0031981//nuclear lumen;GO:0043226//organelle;GO:0043227//membrane-bounded organelle;GO:0…	GO:0000150//DNA strand exchange activity;GO:0000166//nucleotide binding;GO:0000217//DNA secondary structure binding;GO:0000400//four-way junction DNA binding;GO:0003674//molecular_function;GO:0003676//nucleic acid binding;GO:0003677//DNA binding;GO:0003678//DNA helicase activity;GO:0003690//double-stranded DNA binding;GO:0003697//single-stranded DNA binding;GO:0003824//catalytic activity;GO:00054…	GO:0000003//reproduction;GO:0000278//mitotic cell cycle;GO:0000280//nuclear division;GO:0000724//double-strand break repair via homologous recombination;GO:0000725//recombinational repair;GO:0000730//DNA recombinase assembly;GO:0006139//nucleobase-containing compound metabolic process;GO:0006259//DNA metabolic process;GO:0006260//DNA replication;GO:0006261//DNA-dependent DNA replication;GO:000628…	--
gene10928	34.699	32.184	13.884	5.659	7.186	2.341	4.764	5.746	4.204	7.56	3.874	3.395	7.899	10.615	5.898	1504	1529	564	221	283	94	176	226	167	326	140	140	281	450	273	SS	XP_018503711.1 PREDICTED: sucrose synthase [Pyrus x bretschneideri]	Metabolism;Metabolism;Metabolism	Global and overview maps;Global and overview maps;Carbohydrate metabolism	ko01100//Metabolic pathways;ko01110//Biosynthesis of secondary metabolites;ko00500//Starch and sucrose metabolism	K00695;K00695;K00695	-	GO:0004373//glycogen (starch) synthase activity;GO:0008194//UDP-glycosyltransferase activity;GO:0009011//starch synthase activity;GO:0016157//sucrose synthase activity;GO:0016757//glycosyltransferase activity	GO:0005978//glycogen biosynthetic process;GO:0005985//sucrose metabolic process;GO:0009058//biosynthetic process;GO:0010125//mycothiol biosynthetic process;GO:0071793//bacillithiol biosynthetic process	--
gene10956	65.176	52.127	46.064	26.601	25.01	23.666	23.611	30.158	33.484	31.45	28.988	29.478	40.801	48.722	41.1	1629	1428	1079	599	568	548	503	684	767	782	604	701	837	1191.06	1097	RCOM_0711420	XP_009359722.1 PREDICTED: methylthioribose-1-phosphate isomerase-like [Pyrus x bretschneideri]	Metabolism;Metabolism	Global and overview maps;Amino acid metabolism	ko01100//Metabolic pathways;ko00270//Cysteine and methionine metabolism	K08963;K08963	-	GO:0016861//intramolecular oxidoreductase activity, interconverting aldoses and ketoses;GO:0046523//S-methyl-5-thioribose-1-phosphate isomerase activity	GO:0019509//L-methionine salvage from methylthioadenosine;GO:0044237//cellular metabolic process;GO:0046033//AMP metabolic process	--
gene10975	6.422	8.089	7.517	3.458	2.162	3.052	2.249	2.641	2.928	2.457	1.725	2.367	2.628	2.94	3.545	134	185	147	65	41	59	40	50	56	51	30	47	45	60	79	FIP1	XP_009359735.1 PREDICTED: uncharacterized protein LOC103950270 isoform X1 [Pyrus x bretschneideri]	-	-	-	-	-	GO:0005524//ATP binding	GO:0007059//chromosome segregation;GO:0030261//chromosome condensation;GO:0070206//protein trimerization	--
gene10976	29.389	32.737	22.732	13.019	11.575	11.349	8.2	7.439	9.97	13.125	9.739	11.675	13.935	12.446	13.925	1270	1554	938	516	457	456	304	291	397	565	348	485	492	528	656	Ttll12	XP_009359739.1 PREDICTED: tubulin--tyrosine ligase-like protein 12 isoform X1 [Pyrus x bretschneideri]	-	-	-	-	-	GO:0000166//nucleotide binding;GO:0003674//molecular_function;GO:0005488//binding;GO:0005524//ATP binding;GO:0017076//purine nucleotide binding;GO:0030554//adenyl nucleotide binding;GO:0032553//ribonucleotide binding;GO:0032555//purine ribonucleotide binding;GO:0032559//adenyl ribonucleotide binding;GO:0035639//purine ribonucleoside triphosphate binding;GO:0036094//small molecule binding;GO:00431…	GO:0006464//cellular protein modification process;GO:0006807//nitrogen compound metabolic process;GO:0008150//biological_process;GO:0008152//metabolic process;GO:0009987//cellular process;GO:0019538//protein metabolic process;GO:0036211//protein modification process;GO:0043170//macromolecule metabolic process;GO:0043412//macromolecule modification;GO:0044237//cellular metabolic process;GO:0044238…	--
gene10981	3.511	4.602	5.119	12.406	12.627	16.441	13.403	14.278	9.821	10.837	9.729	11.643	7.833	5.309	4.492	71	102	97	226	232	308	231	262	182	218	164	224	130	105	97	--	RXH74798.1 hypothetical protein DVH24_029519 [Malus domestica]	-	-	-	-	-	GO:0008080//N-acetyltransferase activity;GO:0008791//arginine N-succinyltransferase activity;GO:0008999//ribosomal-protein-alanine N-acetyltransferase activity;GO:0016747//acyltransferase activity, transferring groups other than amino-acyl groups;GO:0035447//mycothiol synthase activity	GO:0006464//cellular protein modification process;GO:0006527//arginine catabolic process;GO:0010125//mycothiol biosynthetic process;GO:0042254//ribosome biogenesis	--
gene10983	4.558	5.184	4.739	1.392	1.15	2.007	0.859	2.886	2.54	2.027	2.246	2.472	2.908	4.004	3.314	68.5	85.39	66.75	18.85	15.71	27.95	11	39.36	34.98	30.3	28.14	35.35	35.87	58.85	53.18	EEF1AKMT4	XP_009359766.1 PREDICTED: methyltransferase-like protein 13 [Pyrus x bretschneideri]	-	-	-	-	-	GO:0008168//methyltransferase activity;GO:0008171//O-methyltransferase activity;GO:0008689//3-demethylubiquinone-9 3-O-methyltransferase activity;GO:0008757//S-adenosylmethionine-dependent methyltransferase activity;GO:0046406//magnesium protoporphyrin IX methyltransferase activity	GO:0006400//tRNA modification;GO:0006744//ubiquinone biosynthetic process;GO:0008299//isoprenoid biosynthetic process;GO:0009086//methionine biosynthetic process;GO:0009102//biotin biosynthetic process;GO:0015995//chlorophyll biosynthetic process	--
gene10991	35.123	27.33	39.928	24.007	28.332	26.852	36.94	33.221	29.761	24.531	33.062	26.555	17.607	13.797	18.999	367	313	391	226	269	259.94	329	315	285	255	288	264	151	141	212	ATG8I	XP_009359771.1 PREDICTED: autophagy-related protein 8i-like isoform X1 [Pyrus x bretschneideri]	Cellular Processes	Transport and catabolism	ko04136//Autophagy - other	K08341	GO:0005737//cytoplasm	-	GO:0000045//autophagosome assembly	--
gene110	6.623	8.48	6.783	3.617	3.351	3.171	3.071	3.767	3.847	2.148	2.243	2.695	3.059	3.113	2.501	124	174	119	61	57	55	49	64	66	40	35	48	47	57	50	EBS	XP_009356997.1 PREDICTED: chromatin remodeling protein EBS [Pyrus x bretschneideri]	-	-	-	-	-	GO:0003682//chromatin binding;GO:0005525//GTP binding	-	--
gene11002	13.944	6.318	9.949	40.345	45.35	53.591	40.413	43.396	30.069	52.841	49.196	34.514	13.335	20.049	11.84	347.83	172.74	232.58	906.71	1027.92	1238.52	859.29	982.35	687.43	1311.34	1023.09	819.16	273.02	489.17	315.41	NPSN13	XP_009359784.1 PREDICTED: novel plant SNARE 13-like [Pyrus x bretschneideri]	-	-	-	-	GO:0016020//membrane;GO:0016021//integral component of membrane	GO:0005484//SNAP receptor activity;GO:0005524//ATP binding	GO:0006890//retrograde vesicle-mediated transport, Golgi to endoplasmic reticulum;GO:0007059//chromosome segregation;GO:0007165//signal transduction;GO:0030261//chromosome condensation	--
gene11003	70.655	25.319	44.077	204.398	245.792	226.206	294.497	322.445	276.025	221.148	259.667	254.954	169.686	201.562	163.649	1803.55	708.38	1054.42	4700.56	5700.9	5349.43	6407.45	7469.02	6457.36	5615.9	5525.71	6191.99	3555.09	5032.28	4460.95	PDK	XP_009359786.1 PREDICTED: pyruvate dehydrogenase (acetyl-transferring) kinase, mitochondrial-like [Pyrus x bretschneideri]	-	-	-	-	GO:0009330//DNA topoisomerase type II (double strand cut, ATP-hydrolyzing) complex	GO:0000155//phosphorelay sensor kinase activity;GO:0003918//DNA topoisomerase type II (double strand cut, ATP-hydrolyzing) activity	GO:0000160//phosphorelay signal transduction system;GO:0006265//DNA topological change;GO:0006796//phosphate-containing compound metabolic process;GO:0006817//phosphate ion transport	--
gene11019	3.391	2.947	4.696	10.038	13.064	11.549	14.21	14.949	14.097	9.578	18.549	16.889	12.445	12.59	13.119	84	80	109	224	294	265	300	336	320	236	383	398	253	305	347	DGAT3	XP_009359808.1 PREDICTED: uncharacterized protein LOC103950336 [Pyrus x bretschneideri]	Metabolism;Metabolism	Global and overview maps;Lipid metabolism	ko01100//Metabolic pathways;ko00561//Glycerolipid metabolism	K22849;K22849	-	-	-	--
gene11022	3.774	5.307	3.71	3.068	2.339	1.501	2.519	2.286	2.781	2.214	2.083	1.94	4.381	3.098	3.558	165.57	255.21	153	121.29	93.24	61	94.2	91	112	96.65	76.52	81	158.04	132.97	166.72	smarcal1	XP_009359812.1 PREDICTED: SWI/SNF-related matrix-associated actin-dependent regulator of chromatin subfamily A-like protein 1 homolog isoform X3 [Pyrus x bretschneideri]	-	-	-	-	GO:0000228//nuclear chromosome;GO:0005575//cellular_component;GO:0005622//intracellular anatomical structure;GO:0005634//nucleus;GO:0005657//replication fork;GO:0005694//chromosome;GO:0031974//membrane-enclosed lumen;GO:0031981//nuclear lumen;GO:0043226//organelle;GO:0043227//membrane-bounded organelle;GO:0043228//non-membrane-bounded organelle;GO:0043229//intracellular organelle;GO:0043231//intr…	GO:0000166//nucleotide binding;GO:0003674//molecular_function;GO:0003676//nucleic acid binding;GO:0003677//DNA binding;GO:0003824//catalytic activity;GO:0004386//helicase activity;GO:0004518//nuclease activity;GO:0004519//endonuclease activity;GO:0004520//endodeoxyribonuclease activity;GO:0004536//deoxyribonuclease activity;GO:0005488//binding;GO:0005515//protein binding;GO:0005524//ATP binding;G…	GO:0000018//regulation of DNA recombination;GO:0006139//nucleobase-containing compound metabolic process;GO:0006259//DNA metabolic process;GO:0006260//DNA replication;GO:0006261//DNA-dependent DNA replication;GO:0006275//regulation of DNA replication;GO:0006281//DNA repair;GO:0006725//cellular aromatic compound metabolic process;GO:0006807//nitrogen compound metabolic process;GO:0006950//response…	--
gene11023	17.622	15.113	12.006	4.807	5.685	3.195	5.258	4.522	5.294	7.012	3.393	3.838	3.285	4.563	2.56	496.42	466.64	316.98	122	145.52	83.39	126.24	115.61	136.69	196.51	79.68	102.88	75.95	125.73	77.02	-	-	-	-	-	-	-	-	-	-
gene11029	16.088	13.74	14.218	8.834	7.982	8.253	6.009	7.126	8.084	6.975	6.711	8.117	10.755	11.598	11.221	204.16	191.12	169.1	101	92.04	97.03	65	82.06	94.02	88.06	71	98.01	112.02	143.96	152.07	At4g26870	XP_009359905.2 PREDICTED: aspartate--tRNA ligase 1, cytoplasmic-like, partial [Pyrus x bretschneideri]	Genetic Information Processing	Translation	ko00970//Aminoacyl-tRNA biosynthesis	K22503	GO:0005737//cytoplasm	GO:0000166//nucleotide binding;GO:0004812//aminoacyl-tRNA ligase activity;GO:0004815//aspartate-tRNA ligase activity;GO:0004816//asparagine-tRNA ligase activity;GO:0004824//lysine-tRNA ligase activity;GO:0005524//ATP binding;GO:0043767//pyrrolysyl-tRNA synthetase activity;GO:0050560//aspartate-tRNA(Asn) ligase activity	GO:0006418//tRNA aminoacylation for protein translation;GO:0006421//asparaginyl-tRNA aminoacylation;GO:0006422//aspartyl-tRNA aminoacylation;GO:0006430//lysyl-tRNA aminoacylation	--
gene11032	12.843	4.676	3.474	1.405	2.422	1.269	2.37	2.89	2.105	1.394	2.098	2.218	3.526	3.514	3.67	426	170	108	42	73	39	67	87	64	46	58	70	96	114	130	--	XP_009359820.1 PREDICTED: calponin homology domain-containing protein DDB_G0272472-like [Pyrus x bretschneideri]	-	-	-	-	-	-	-	--
gene1104	11.843	8.791	6.948	11.113	12.615	11.517	16.667	16.589	15.282	13.1	14.385	14.732	19.259	17.11	22.214	766	628	428	646.1	741	693	923	968	904	848	772	898.7	1023	1079	1532.73	PAH2	XP_009359384.1 PREDICTED: phosphatidate phosphatase PAH2-like isoform X1 [Pyrus x bretschneideri]	Metabolism;Metabolism;Metabolism;Metabolism	Global and overview maps;Global and overview maps;Lipid metabolism;Lipid metabolism	ko01100//Metabolic pathways;ko01110//Biosynthesis of secondary metabolites;ko00564//Glycerophospholipid metabolism;ko00561//Glycerolipid metabolism	K15728;K15728;K15728;K15728	-	-	-	--
gene11051	1198.84	801.527	1253.85	529.337	298.291	385.337	481.656	344.869	800.215	516.47	591.112	554.75	604.509	971.204	1113.01	28746	21065	28176	11435	6499	8560	9844	7504	17585	12320	11816	12656	11897	22777	28500	XTHB	XP_009359838.1 PREDICTED: probable xyloglucan endotransglucosylase/hydrolase protein B isoform X1 [Pyrus x bretschneideri]	-	-	-	-	GO:0005618//cell wall;GO:0048046//apoplast	GO:0004553//hydrolase activity, hydrolyzing O-glycosyl compounds;GO:0016762//xyloglucan:xyloglucosyl transferase activity	GO:0005975//carbohydrate metabolic process;GO:0006073//cellular glucan metabolic process	--
gene11069	3.277	6.532	8.016	3.022	2.109	2.395	1.656	0.5	1.265	1.318	0.968	1.325	7.433	5.31	6.988	65	142	149	54	38	44	28	9	23	26	16	25	121	103	148	NUDT12	XP_009359855.1 PREDICTED: nudix hydrolase 12, mitochondrial-like [Pyrus x bretschneideri]	-	-	-	-	-	GO:0016462//pyrophosphatase activity;GO:0016787//hydrolase activity;GO:0017111//nucleoside-triphosphatase activity	GO:0006139//nucleobase-containing compound metabolic process	--
gene11070	452.172	490.669	645.156	298.115	248.619	289.513	234.144	199.716	232.326	258.657	197.246	257.474	301.698	337.821	254.309	4980	5923	6659	2958	2488	2954	2198	1996	2345	2834	1811	2698	2727.2	3639	2991	RPS27B	XP_008369601.1 40S ribosomal protein S27-2 [Malus domestica]	Genetic Information Processing	Translation	ko03010//Ribosome	K02978	GO:0005840//ribosome	GO:0003735//structural constituent of ribosome	GO:0006412//translation	--
gene11074	5.729	5.157	8.096	4.039	3.834	3.176	2.362	3.669	3.21	3.346	1.486	2.441	3.679	3.008	3.77	74	73	98	47	45	38	26	43	38	43	16	30	39	38	52	At4g14100	XP_009359859.1 PREDICTED: uncharacterized protein At4g14100-like [Pyrus x bretschneideri]	-	-	-	-	-	-	-	--
gene11078	24.002	23.886	18.686	5.671	4.576	4.602	3.018	1.553	2.614	7.686	2.24	3.412	4.894	4.647	4.091	681.19	743	497	145	118	121	73	40	68	217	53	92.13	114	129	124	CYP51G1	XP_009359866.1 PREDICTED: sterol 14-demethylase-like [Pyrus x bretschneideri]	Metabolism;Metabolism;Metabolism	Global and overview maps;Global and overview maps;Lipid metabolism	ko01100//Metabolic pathways;ko01110//Biosynthesis of secondary metabolites;ko00100//Steroid biosynthesis	K05917;K05917;K05917	-	GO:0005506//iron ion binding;GO:0016705//oxidoreductase activity, acting on paired donors, with incorporation or reduction of molecular oxygen;GO:0020037//heme binding	-	--
gene11084	20.25	30.567	23.042	15.373	11.571	11.597	10.603	9.819	12.812	14.059	10.963	15.065	21.526	21.682	20.723	795.42	1316	848.24	544.02	413.01	422.02	355	350	461.22	549.41	359	563.02	694	833.02	869.28	At1g29880	XP_009359873.1 PREDICTED: glycine--tRNA ligase, mitochondrial 1-like [Pyrus x bretschneideri]	Genetic Information Processing	Translation	ko00970//Aminoacyl-tRNA biosynthesis	K01880	GO:0005737//cytoplasm;GO:0009345//glycine-tRNA ligase complex	GO:0000166//nucleotide binding;GO:0004812//aminoacyl-tRNA ligase activity;GO:0004820//glycine-tRNA ligase activity;GO:0004821//histidine-tRNA ligase activity;GO:0004827//proline-tRNA ligase activity;GO:0004829//threonine-tRNA ligase activity;GO:0005524//ATP binding	GO:0006418//tRNA aminoacylation for protein translation;GO:0006426//glycyl-tRNA aminoacylation;GO:0006427//histidyl-tRNA aminoacylation;GO:0006433//prolyl-tRNA aminoacylation;GO:0006435//threonyl-tRNA aminoacylation	--
gene11097	16.922	21.748	39.294	9.446	10.424	12.67	3.672	3.88	6.19	5.506	4.459	12.542	8.819	4.9	6.32	173	243.69	376.48	87	96.83	120	32	36	58	56	38	122	74	49	69	LIR1	XP_009359886.1 PREDICTED: light-regulated protein-like [Pyrus x bretschneideri]	-	-	-	-	GO:0009507//chloroplast	-	-	--
gene11115	115.962	115.462	78.806	16.005	7.892	6.911	20.395	13.113	19.228	16.321	5.411	11.329	54.229	58.001	58.921	5075	5478	3039	638	305	273	772	505	753	694	188	482	1941	2447	2760	SBT2.5	XP_009359924.1 PREDICTED: subtilisin-like protease SBT2.5 isoform X1 [Pyrus x bretschneideri]	-	-	-	-	GO:0005618//cell wall;GO:0016020//membrane	GO:0004252//serine-type endopeptidase activity;GO:0008236//serine-type peptidase activity	GO:0006508//proteolysis;GO:0009306//protein secretion	--
gene11128	0.058	0.213	0.56	4.787	5.901	7.612	7.522	6.23	3.307	8.437	7.691	9.189	2.84	3.158	1.201	1	4	9	74	92	121	110	97	52	144	110	150	40	53	22	BHLH35	XP_009359948.1 PREDICTED: transcription factor bHLH35 [Pyrus x bretschneideri]	-	-	-	-	-	GO:0046983//protein dimerization activity	-	bHLH
gene11138	72.944	111.426	92.642	41.322	25.058	24.594	23.305	19.243	25.671	25.903	16.473	20.749	45.16	37.083	41.209	4385.48	7343.44	5220.54	2238.55	1367.65	1369.74	1194.3	1050	1414.68	1549.55	825.71	1186.43	2228.16	2180.07	2646.15	ACA10	XP_018503761.1 PREDICTED: calcium-transporting ATPase 10, plasma membrane-type-like isoform X1 [Pyrus x bretschneideri]	-	-	-	-	GO:0016021//integral component of membrane;GO:0031004//potassium ion-transporting ATPase complex	GO:0004930//G protein-coupled receptor activity;GO:0005375//copper ion transmembrane transporter activity;GO:0005388//P-type calcium transporter activity;GO:0005516//calmodulin binding;GO:0008556//P-type potassium transmembrane transporter activity;GO:0008967//phosphoglycolate phosphatase activity;GO:0015434//ABC-type cadmium transporter activity;GO:0015444//P-type magnesium transporter activity;…	GO:0006545//glycine biosynthetic process;GO:0006564//L-serine biosynthetic process;GO:0006813//potassium ion transport;GO:0006816//calcium ion transport;GO:0006825//copper ion transport;GO:0007186//G protein-coupled receptor signaling pathway;GO:0008152//metabolic process;GO:0015691//cadmium ion transport;GO:0015693//magnesium ion transport;GO:0030001//metal ion transport	--
gene11144	57.659	50.612	55.097	30.303	24.766	27.585	21.796	23.068	29.869	25.338	26.058	23.417	25.93	30.8	25.646	661.06	636	592	313	258	293	213	240	313.85	289	249.06	255.44	244	345.38	314	ostc	XP_009359962.1 PREDICTED: oligosaccharyltransferase complex subunit ostc-like [Pyrus x bretschneideri]	-	-	-	-	GO:0005575//cellular_component;GO:0005622//intracellular anatomical structure;GO:0005737//cytoplasm;GO:0005783//endoplasmic reticulum;GO:0005789//endoplasmic reticulum membrane;GO:0008250//oligosaccharyltransferase complex;GO:0012505//endomembrane system;GO:0016020//membrane;GO:0016021//integral component of membrane;GO:0031224//intrinsic component of membrane;GO:0031984//organelle subcompartment…	-	GO:0006464//cellular protein modification process;GO:0006486//protein glycosylation;GO:0006487//protein N-linked glycosylation;GO:0006807//nitrogen compound metabolic process;GO:0008150//biological_process;GO:0008152//metabolic process;GO:0009058//biosynthetic process;GO:0009059//macromolecule biosynthetic process;GO:0009100//glycoprotein metabolic process;GO:0009101//glycoprotein biosynthetic pr…	--
gene11147	20.096	22.119	17.808	3.069	3.641	4.264	2.259	3.373	0.97	5.41	2.428	1.142	3.309	3.18	2.82	407	491	338	56	67	80	39	62	18	109	41	22	55	63	61	WRKY11	XP_009359965.1 PREDICTED: probable WRKY transcription factor 11 [Pyrus x bretschneideri]	-	-	-	-	-	GO:0003700//DNA-binding transcription factor activity;GO:0043565//sequence-specific DNA binding	GO:0006355//regulation of transcription, DNA-templated	WRKY
gene11155	12.585	23.242	20.051	7.322	5.779	7.682	6.263	3.922	7.718	6.892	3.956	6.249	11.527	12.867	13.939	290	587	433	152	121	164	123	82	163	158	76	137	218	290	343	TCP7	KAB2620453.1 transcription factor TCP7 [Pyrus ussuriensis x Pyrus communis]	Organismal Systems	Environmental adaptation	ko04712//Circadian rhythm - plant	K16221	-	-	-	TCP
gene11157	10.062	8.203	9.11	5.76	4.797	3.273	2.744	2.583	3.359	5.297	2.728	2.835	4.175	5.583	5.59	404.98	361.87	343.63	208.87	175.45	122.03	94.15	94.33	123.89	212.08	91.55	108.56	137.93	219.79	240.25	--	XP_009359976.1 PREDICTED: probable RNA helicase SDE3 [Pyrus x bretschneideri]	-	-	-	-	-	GO:0003678//DNA helicase activity;GO:0004386//helicase activity	GO:0006281//DNA repair	--
gene11165	42.575	47.992	46.594	36.299	32.259	29.155	21.794	17.74	19.717	34.719	27.446	23.969	18.027	15.082	13.687	949	1171	973	729	653	602	414	359	403	770	510	508	330	329	326	Ttc1	XP_009359992.1 PREDICTED: tetratricopeptide repeat protein 1-like isoform X1 [Pyrus x bretschneideri]	-	-	-	-	GO:0005794//Golgi apparatus	GO:0000166//nucleotide binding;GO:0003677//DNA binding;GO:0003887//DNA-directed DNA polymerase activity;GO:0005515//protein binding	GO:0006260//DNA replication;GO:0007283//spermatogenesis	--
gene11166	2.805	3.004	4.359	6.802	8.691	8.655	10.195	7.022	7.385	9.409	7.351	8.973	9.101	6.671	8.194	92	108	134	201	259	263	285	209	222	307	201	280	245	214	287	AFG1L	XP_009359997.1 PREDICTED: lactation elevated protein 1 [Pyrus x bretschneideri]	-	-	-	-	-	GO:0003677//DNA binding;GO:0003688//DNA replication origin binding;GO:0005524//ATP binding;GO:0016887//ATP hydrolysis activity	GO:0006270//DNA replication initiation;GO:0006275//regulation of DNA replication	--
gene11192	41.797	45.46	45.172	7.419	9.628	8.139	7.387	9.92	10.124	7.626	7.835	9.645	17.398	22.371	23.984	497.4	592.95	503.79	79.54	104.11	89.73	74.93	107.13	110.42	90.28	77.73	109.21	169.93	260.38	304.8	CAM72	XP_008393461.2 calmodulin [Malus domestica]	Organismal Systems;Environmental Information Processing;Environmental Information Processing	Environmental adaptation;Signal transduction;Signal transduction	ko04626//Plant-pathogen interaction;ko04016//MAPK signaling pathway - plant;ko04070//Phosphatidylinositol signaling system	K02183;K02183;K02183	GO:0030880//RNA polymerase complex	GO:0003994//aconitate hydratase activity;GO:0004553//hydrolase activity, hydrolyzing O-glycosyl compounds;GO:0005509//calcium ion binding;GO:0005515//protein binding	GO:0000272//polysaccharide catabolic process;GO:0006099//tricarboxylic acid cycle;GO:0006352//DNA-templated transcription, initiation;GO:0046677//response to antibiotic	--
gene11193	7.953	8.379	7.408	4.338	2.888	2.685	2.309	2.801	4.086	3.736	2.164	3.246	4.595	6.483	5.349	291	336	254	143	96	91	72	93	137	136	66	113	138	232	209	DHBK	XP_009360031.1 PREDICTED: putative 3,4-dihydroxy-2-butanone kinase [Pyrus x bretschneideri]	-	-	-	-	-	GO:0004371//glycerone kinase activity	GO:0006071//glycerol metabolic process	--
gene11196	1.806	1.703	2.923	4.11	5.5	4.647	9.218	8.26	6.438	4.509	8.197	6.486	7.042	5.325	6.456	60	62	91	123	166	143	261	249	196	149	227	205	192	173	229	DDB_G0269086	XP_009360036.1 PREDICTED: monoglyceride lipase-like [Pyrus x bretschneideri]	Metabolism;Metabolism	Global and overview maps;Lipid metabolism	ko01100//Metabolic pathways;ko00561//Glycerolipid metabolism	K01054;K01054	-	GO:0003674//molecular_function;GO:0003824//catalytic activity;GO:0008236//serine-type peptidase activity;GO:0047570//3-oxoadipate enol-lactonase activity;GO:0070205//2-succinyl-6-hydroxy-2,4-cyclohexadiene-1-carboxylate synthase activity	GO:0006508//proteolysis;GO:0009102//biotin biosynthetic process;GO:0009234//menaquinone biosynthetic process;GO:0015979//photosynthesis;GO:0042952//beta-ketoadipate pathway	--
gene11199	11.717	17.817	17.178	1.269	0.786	0.98	2.012	1.523	1.507	1.245	0.4	1.602	6.616	4.87	5.754	246	410	338	24	15	19.06	36	29.01	29	26	7	32	114	100	129	PAP17	XP_009360041.1 PREDICTED: purple acid phosphatase 17-like [Pyrus x bretschneideri]	Metabolism;Metabolism	Global and overview maps;Metabolism of cofactors and vitamins	ko01100//Metabolic pathways;ko00740//Riboflavin metabolism	K14379;K14379	-	GO:0016787//hydrolase activity	-	--
gene11200	46.503	32.713	51.957	74.677	86.201	86.325	92.55	97.393	81.413	67.104	84.748	75.914	56.606	65.799	68.179	1249	963	1308	1807	2104	2148	2119	2374	2004	1793	1898	1940	1248	1729	1956	At3g17800	XP_009360039.1 PREDICTED: UV-B-induced protein At3g17800, chloroplastic-like isoform X1 [Pyrus x bretschneideri]	-	-	-	-	-	-	-	--
gene11210	64.348	51.168	80.899	113.305	128.138	135.711	142.161	157.196	129.762	135.181	142.799	128.249	84.395	85.951	81.092	1903	1658.56	2242.16	3018.85	3443.28	3718.22	3583.46	4218.6	3517	3977.14	3520.57	3608.61	2048.51	2486.13	2561.02	PYD1	XP_009360051.1 PREDICTED: dihydropyrimidine dehydrogenase (NADP(+)), chloroplastic-like [Pyrus x bretschneideri]	Metabolism;Metabolism;Metabolism;Metabolism	Global and overview maps;Nucleotide metabolism;Metabolism of cofactors and vitamins;Metabolism of other amino acids	ko01100//Metabolic pathways;ko00240//Pyrimidine metabolism;ko00770//Pantothenate and CoA biosynthesis;ko00410//beta-Alanine metabolism	K00207;K00207;K00207;K00207	GO:0005737//cytoplasm	GO:0004152//dihydroorotate dehydrogenase activity;GO:0004452//isopentenyl-diphosphate delta-isomerase activity;GO:0016627//oxidoreductase activity, acting on the CH-CH group of donors;GO:0017150//tRNA dihydrouridine synthase activity;GO:0050660//flavin adenine dinucleotide binding	GO:0008033//tRNA processing;GO:0008299//isoprenoid biosynthetic process;GO:0009220//pyrimidine ribonucleotide biosynthetic process	--
gene11213	192.378	86.396	129.67	102.227	216.174	102.212	243.401	137.019	46.071	171.404	82.778	64.024	46.031	45.193	22.529	4374	2153	2763	2094	4466	2153	4717	2827	960	3877	1569	1385	859	1005	547	GS1-2	XP_009360053.1 PREDICTED: glutamine synthetase nodule isozyme-like [Pyrus x bretschneideri]	Metabolism;Metabolism;Metabolism;Metabolism;Metabolism;Metabolism	Global and overview maps;Global and overview maps;Carbohydrate metabolism;Amino acid metabolism;Amino acid metabolism;Energy metabolism	ko01100//Metabolic pathways;ko01230//Biosynthesis of amino acids;ko00630//Glyoxylate and dicarboxylate metabolism;ko00250//Alanine, aspartate and glutamate metabolism;ko00220//Arginine biosynthesis;ko00910//Nitrogen metabolism	K01915;K01915;K01915;K01915;K01915;K01915	-	GO:0004356//glutamate-ammonia ligase activity	GO:0006542//glutamine biosynthetic process;GO:0006807//nitrogen compound metabolic process	--
gene11214	0.845	3.446	2.439	3.199	1.586	13.409	3.556	1.807	1.356	10.989	5.305	5.118	6.115	9.348	2.001	17	76	46	58	29	250	61	33	25	220	89	98	101	184	43	NUDT4	XP_009360054.1 PREDICTED: nudix hydrolase 17, mitochondrial-like [Pyrus x bretschneideri]	-	-	-	-	-	GO:0016787//hydrolase activity;GO:0016818//hydrolase activity, acting on acid anhydrides, in phosphorus-containing anhydrides;GO:0017111//nucleoside-triphosphatase activity	GO:0006139//nucleobase-containing compound metabolic process;GO:0006281//DNA repair	--
gene11216	49.641	61.547	81.352	34.608	38.337	39.155	28.6	33.336	33.576	33.323	33.264	41.066	53.604	59.481	45.53	569.14	773.41	874.1	357.47	399.38	415.89	279.49	346.83	352.8	380.08	317.93	447.96	504.42	667	557.45	RPL44	OIT01897.1 60s ribosomal protein l44, partial [Nicotiana attenuata]	Genetic Information Processing	Translation	ko03010//Ribosome	K02929	GO:0005840//ribosome	GO:0003735//structural constituent of ribosome	GO:0006412//translation	--
gene11232	4.803	5.037	4.972	2.374	1.578	1.719	1.64	1.106	1.056	1.999	1.548	2.07	2.511	1.796	2.032	134	154	130	59.67	40	44.43	39	28	27	55.47	36	54.93	57.49	49	60.54	VAR3	XP_028949062.1 zinc finger protein VAR3, chloroplastic-like [Malus domestica]	-	-	-	-	-	GO:0008270//zinc ion binding	-	--
gene11233	26.684	27.109	24.774	14.079	16.761	15.112	12.512	11.462	8.952	16.147	13.425	11.117	10.855	12.562	7.603	608	677	529	289	347	319	243	237	186.94	366	255	241	203	279.95	185	PTGES2	XP_009360076.1 PREDICTED: prostaglandin E synthase 2-like [Pyrus x bretschneideri]	Metabolism;Metabolism	Global and overview maps;Lipid metabolism	ko01100//Metabolic pathways;ko00590//Arachidonic acid metabolism	K05309;K05309	-	GO:0005515//protein binding;GO:0015035//protein-disulfide reductase activity;GO:0015036//disulfide oxidoreductase activity;GO:0016034//maleylacetoacetate isomerase activity	GO:0006559//L-phenylalanine catabolic process;GO:0006572//tyrosine catabolic process;GO:0006749//glutathione metabolic process;GO:0006790//sulfur compound metabolic process;GO:0045454//cell redox homeostasis;GO:0052699//ergothioneine biosynthetic process	--
gene11234	117.891	166.224	148.468	29.438	31.96	21.577	19.574	19.86	22.412	35.44	20.957	24.815	65.585	89.958	75.759	1498	2315	1768	337	369	254	212	229	261	448	222	300	684	1118	1028	CAR4	XP_009360077.1 PREDICTED: protein C2-DOMAIN ABA-RELATED 4-like [Pyrus x bretschneideri]	-	-	-	-	-	-	-	--
gene11236	15.341	13.224	6.325	0.47	0.466	0.035	1.185	0.826	0.746	0.491	0.117	0.445	2.024	2.664	4.178	471	445	182	13	13	1	31	23	21	15	3	13	51	80	137	NMT1	XP_009360079.1 PREDICTED: phosphoethanolamine N-methyltransferase 1-like [Pyrus x bretschneideri]	Metabolism	Lipid metabolism	ko00564//Glycerophospholipid metabolism	K05929	GO:0005737//cytoplasm	GO:0000179//rRNA (adenine-N6,N6-)-dimethyltransferase activity;GO:0004719//protein-L-isoaspartate (D-aspartate) O-methyltransferase activity;GO:0008168//methyltransferase activity;GO:0008170//N-methyltransferase activity;GO:0008171//O-methyltransferase activity;GO:0008173//RNA methyltransferase activity;GO:0008176//tRNA (guanine-N7-)-methyltransferase activity;GO:0008649//rRNA methyltransferase a…	GO:0000154//rRNA modification;GO:0001510//RNA methylation;GO:0006400//tRNA modification;GO:0006412//translation;GO:0006464//cellular protein modification process;GO:0006480//N-terminal protein amino acid methylation;GO:0006744//ubiquinone biosynthetic process;GO:0008299//isoprenoid biosynthetic process;GO:0009086//methionine biosynthetic process;GO:0009102//biotin biosynthetic process;GO:0009234/…	--
gene11241	42.651	37.876	47.383	41.413	45.04	49.617	20.102	13.447	15.691	47.961	30.817	27.17	32.783	42.058	28.686	343.19	334.04	357.31	300.21	329.3	369.87	137.87	98.19	115.71	383.92	206.72	208.01	216.51	331	246.49	CML27	XP_009360088.1 PREDICTED: probable calcium-binding protein CML27 [Pyrus x bretschneideri]	Organismal Systems	Environmental adaptation	ko04626//Plant-pathogen interaction	K13448	-	GO:0005509//calcium ion binding;GO:0005515//protein binding	-	--
gene11242	20.973	20.31	28.542	24.024	30.18	35.875	13.741	9.77	10.663	28.74	16.24	18.026	18.479	26.751	19.116	311.81	330.96	397.69	321.79	407.7	494.13	174.13	131.81	145.29	425.08	201.28	254.99	225.49	389	303.51	CML27	XP_009360087.2 PREDICTED: LOW QUALITY PROTEIN: probable calcium-binding protein CML27 [Pyrus x bretschneideri]	Organismal Systems	Environmental adaptation	ko04626//Plant-pathogen interaction	K13448	-	GO:0005509//calcium ion binding;GO:0005515//protein binding	-	--
gene11245	18.077	8.789	18.042	11.167	11.237	8.198	9.393	11.199	14.05	8.946	12.057	15.569	21.634	27.253	23.071	345	184	323	192	195	145	153	194	246	170	192	283	339	509	470	--	XP_009360083.1 PREDICTED: uncharacterized protein LOC103950578 isoform X1 [Pyrus x bretschneideri]	-	-	-	-	GO:0016021//integral component of membrane	GO:0004671//protein C-terminal S-isoprenylcysteine carboxyl O-methyltransferase activity;GO:0016627//oxidoreductase activity, acting on the CH-CH group of donors	GO:0006481//C-terminal protein methylation;GO:0006629//lipid metabolic process	--
gene11269	14.316	16.493	26.962	5.639	4.429	3.062	5.186	2.326	3.887	2.387	2.532	5.201	13.825	13.76	7.846	217	274	383	77	61	43	67	32	54	36	32	75	172	204	127	--	XP_009360110.1 PREDICTED: uncharacterized protein LOC103950606 [Pyrus x bretschneideri]	-	-	-	-	-	-	-	--
gene11279	6.557	11.154	8.847	2.629	2.048	1.187	2.879	2.005	2.308	1.871	1.827	2.934	3.865	5.017	3.367	155	289	196	56	44	26	58	43	50	44	36	66	75	116	85	CP2	XP_018503797.1 PREDICTED: uncharacterized PKHD-type hydroxylase At1g22950 [Pyrus x bretschneideri]	-	-	-	-	-	-	-	--
gene1128	11.6	2.13	5.216	440.744	692.499	538.345	450.71	635.197	431.236	559.932	786.294	393.532	45.734	25.25	11.649	318	64	134	10885	17249	13672	10531	15801	10834	15270	17969	10264	1029	677	341	faeA	XP_009359718.1 PREDICTED: uncharacterized protein LOC103950251 isoform X1 [Pyrus x bretschneideri]	-	-	-	-	-	GO:0003824//catalytic activity;GO:0008374//O-acyltransferase activity;GO:0016787//hydrolase activity;GO:0016788//hydrolase activity, acting on ester bonds;GO:0070205//2-succinyl-6-hydroxy-2,4-cyclohexadiene-1-carboxylate synthase activity	GO:0006629//lipid metabolic process;GO:0009234//menaquinone biosynthetic process	--
gene11306	0.982	1.344	2.839	7.951	10.677	6.937	10.181	5.729	3.573	12.056	8.593	4.905	2.992	2.679	1.61	24	36	65	175	237	157	212	127	80	293	175	114	60	64	42	B120	XP_009360142.1 PREDICTED: putative receptor-like protein kinase At4g00960 [Pyrus x bretschneideri]	-	-	-	-	-	GO:0004672//protein kinase activity;GO:0005524//ATP binding	GO:0006468//protein phosphorylation	--
gene11309	0.851	0.959	4.807	27.945	30.021	39.007	15.327	28.571	15.128	12.83	11.107	16.887	17.929	14.073	12.655	17	21	90	503	545	722	261	518	277	255	185	321	294	275	270	MYB62	XP_009360147.1 PREDICTED: transcription factor MYB108-like [Pyrus x bretschneideri]	-	-	-	-	-	-	-	MYB
gene11326	22.513	17.791	20.629	50.163	67.145	36.767	61.269	70.276	41.55	32.304	39.453	48.731	68.929	71.021	58.385	269	233	231	540	729	407	624	762	455	384	393	554	676	830	745	--	XP_009360187.1 PREDICTED: uncharacterized protein LOC103950685 [Pyrus x bretschneideri]	-	-	-	-	-	-	-	--
gene11327	1.47	6.514	4.257	3.185	4.006	3.853	3.285	2.545	3.131	3.588	1.931	7.872	7.419	7.944	5.178	21	102	57	41	52	51	40	33	41	51	23	107	87	111	79	--	XP_009360163.1 PREDICTED: uncharacterized protein LOC103950656 [Pyrus x bretschneideri]	-	-	-	-	-	-	-	--
gene11332	1.207	1.79	5.957	8.876	7.556	11.971	7.258	9.81	7.985	9.859	7.602	4.361	4.044	2.545	2.261	16	26	74	106	91	147	82	118	97	130	84	55	44	33	32	-	-	-	-	-	-	-	-	-	-
gene1134	26.885	21.512	20.072	8.008	8.319	8.622	8.616	4.401	5.061	11.397	4.688	3.521	5.546	7.64	4.866	626	549	438	168	176	186	171	93	108	264	91	78	106	174	121	--	XP_009359769.1 PREDICTED: uncharacterized protein LOC103950301 [Pyrus x bretschneideri]	-	-	-	-	-	-	-	--
gene11354	147.543	152.326	130.339	13.062	10.799	5.422	18.692	14.615	21.026	13.277	10.19	8.415	22.371	27.205	21.38	5147.82	5824.49	4256.65	410.63	342.41	175.29	555.95	462.8	672.41	460.91	296.42	279.37	640.72	928.49	796.71	WAXY	XP_009360207.1 PREDICTED: granule-bound starch synthase 1, chloroplastic/amyloplastic-like [Pyrus x bretschneideri]	Metabolism;Metabolism;Metabolism	Global and overview maps;Global and overview maps;Carbohydrate metabolism	ko01100//Metabolic pathways;ko01110//Biosynthesis of secondary metabolites;ko00500//Starch and sucrose metabolism	K13679;K13679;K13679	-	GO:0004373//glycogen (starch) synthase activity;GO:0008194//UDP-glycosyltransferase activity;GO:0009011//starch synthase activity;GO:0016757//glycosyltransferase activity	GO:0005978//glycogen biosynthetic process;GO:0010125//mycothiol biosynthetic process;GO:0071793//bacillithiol biosynthetic process	--
gene11359	31.258	46.465	54.809	14.462	8.342	10.683	3.969	4.349	9.774	9.319	5.11	7.374	12.974	19.086	23.229	499	813	820	208	121	158	54	63	143	148	68	112	170	298	396	BRH1	XP_009360215.2 PREDICTED: probable E3 ubiquitin-protein ligase XERICO [Pyrus x bretschneideri]	-	-	-	-	GO:0005680//anaphase-promoting complex	GO:0008270//zinc ion binding;GO:0046872//metal ion binding;GO:0061630//ubiquitin protein ligase activity;GO:0097602//cullin family protein binding	GO:0031145//anaphase-promoting complex-dependent catabolic process	--
gene11361	6.912	8.686	10.298	6.225	3.732	5.631	3.825	3.09	5.336	4.785	3.989	5.346	3.337	4.134	5.007	106	146	148	86	52	80	50	43	75	73	51	78	42	62	82	RPL11	XP_009360218.1 PREDICTED: 50S ribosomal protein L11, chloroplastic [Pyrus x bretschneideri]	Genetic Information Processing	Translation	ko03010//Ribosome	K02867	GO:0000315//organellar large ribosomal subunit;GO:0005840//ribosome;GO:0022625//cytosolic large ribosomal subunit	GO:0003735//structural constituent of ribosome	GO:0006412//translation	--
gene11367	7.414	10.54	8.525	3.381	0.759	1.799	1.753	2.723	2.383	2.426	1.241	1.51	7.913	3.937	5.274	129	201	139	53	12	29	26	43	38	42	18	25	113	67	98	HIPP30	XP_009360220.1 PREDICTED: heavy metal-associated isoprenylated plant protein 22 [Pyrus x bretschneideri]	-	-	-	-	-	GO:0005507//copper ion binding;GO:0045340//mercury ion binding;GO:0046872//metal ion binding	GO:0006825//copper ion transport;GO:0015694//mercury ion transport	--
gene11371	3.253	4.596	5.656	4.425	4.274	4.758	2.277	3.815	4.864	4.853	4.91	6.725	7.858	8.527	8.547	62	96	101	76	74	84	37	66	85	92	78	122	123	159	174	--	XP_009360233.1 PREDICTED: E3 ubiquitin-protein ligase MARCH2 isoform X1 [Pyrus x bretschneideri]	-	-	-	-	-	GO:0008270//zinc ion binding	-	--
gene1139	7.406	9.982	6.591	3.172	3.348	3.582	2.776	2.574	2.75	3.027	3.023	3.23	6.889	7.258	7.683	241	356	201	93	99	108	77	76	82	98	82	100	184	231	267	-	-	-	-	-	-	-	-	-	-
gene11391	1089.44	630.032	440.544	304.867	376.115	282.313	357.898	367.786	323.046	365.616	303.035	293.796	308.683	284.344	260.081	38779.5	24582	14696.5	9783.33	12177.5	9313	10880	11891	10545.5	12967.9	9005	9965	9026	9906	9895	At1g33170	XP_009360254.1 PREDICTED: probable methyltransferase PMT18 [Pyrus x bretschneideri]	-	-	-	-	-	GO:0008168//methyltransferase activity	-	--
gene11402	11.337	16.812	46.223	0.908	0.626	0.674	1.684	1.448	2.786	0.388	1.218	2.049	7.357	7.767	10.459	640.01	1040.24	2445.55	46.16	32.1	35.23	81.01	74.18	144.14	21.81	57.33	110.07	340.89	428.85	630.52	RBOHC	XP_009360267.1 PREDICTED: respiratory burst oxidase homolog protein C-like [Pyrus x bretschneideri]	Organismal Systems;Environmental Information Processing	Environmental adaptation;Signal transduction	ko04626//Plant-pathogen interaction;ko04016//MAPK signaling pathway - plant	K13447;K13447	-	GO:0004601//peroxidase activity;GO:0005509//calcium ion binding;GO:0016491//oxidoreductase activity;GO:0050664//oxidoreductase activity, acting on NAD(P)H, oxygen as acceptor	-	--
gene11429	73.975	105.931	17.251	5.523	4.581	4.203	11.911	9.545	18.635	2.657	8.898	15.605	52.439	50.763	75.966	4174.99	6552.76	912.45	280.84	234.9	219.77	572.99	488.82	963.86	149.19	418.67	837.93	2429.11	2802.15	4578.48	RBOHC	XP_009360267.1 PREDICTED: respiratory burst oxidase homolog protein C-like [Pyrus x bretschneideri]	Organismal Systems;Environmental Information Processing	Environmental adaptation;Signal transduction	ko04626//Plant-pathogen interaction;ko04016//MAPK signaling pathway - plant	K13447;K13447	-	GO:0004601//peroxidase activity;GO:0005509//calcium ion binding;GO:0016491//oxidoreductase activity;GO:0050664//oxidoreductase activity, acting on NAD(P)H, oxygen as acceptor	-	--
gene11430	8.632	6.908	7.688	25.906	46.83	31.057	60.206	47.169	37.324	35.016	50.41	42.079	20.41	20.108	20	452.26	396.65	377.45	1222.75	2229.31	1507.43	2688.53	2242.5	1792.11	1825.04	2201.68	2097.5	877.62	1030.38	1118.97	CLPD	XP_009360265.1 PREDICTED: chaperone protein ClpD, chloroplastic-like isoform X2 [Pyrus x bretschneideri]	-	-	-	-	GO:0000502//proteasome complex;GO:0009360//DNA polymerase III complex;GO:0009368//endopeptidase Clp complex;GO:0009376//HslUV protease complex;GO:0009379//Holliday junction helicase complex;GO:0033104//type VI protein secretion system complex	GO:0003677//DNA binding;GO:0003688//DNA replication origin binding;GO:0003723//RNA binding;GO:0003724//RNA helicase activity;GO:0003887//DNA-directed DNA polymerase activity;GO:0003924//GTPase activity;GO:0004176//ATP-dependent peptidase activity;GO:0004252//serine-type endopeptidase activity;GO:0005198//structural molecule activity;GO:0005524//ATP binding;GO:0005525//GTP binding;GO:0008134//tran…	GO:0001887//selenium compound metabolic process;GO:0002949//tRNA threonylcarbamoyladenosine modification;GO:0006260//DNA replication;GO:0006270//DNA replication initiation;GO:0006275//regulation of DNA replication;GO:0006281//DNA repair;GO:0006310//DNA recombination;GO:0006355//regulation of transcription, DNA-templated;GO:0006400//tRNA modification;GO:0006457//protein folding;GO:0006508//proteol…	--
gene11434	10.038	5.976	9.985	6.232	8.239	9.641	5.988	9.093	6.497	5.9	8.265	5.186	3.939	4.349	3.425	118	77	110	66	88	105	60	97	70	69	81	58	38	50	43	FAX4	XP_009360262.1 PREDICTED: protein FATTY ACID EXPORT 4, chloroplastic-like [Pyrus x bretschneideri]	-	-	-	-	GO:0016020//membrane	-	-	--
gene11439	4.913	15.689	27.003	10.907	7.906	13.358	10.495	5.567	8.041	7.92	6.227	6.382	6.494	5.592	8.116	106	371	546	212	155	267	193	109	159	170	112	131	115	118	187	EXPA1	XP_009360325.1 PREDICTED: expansin-A1 [Pyrus x bretschneideri]	-	-	-	-	GO:0005575//cellular_component;GO:0005576//extracellular region;GO:0005618//cell wall;GO:0016020//membrane;GO:0030312//external encapsulating structure;GO:0071944//cell periphery	-	GO:0006949//syncytium formation;GO:0008150//biological_process;GO:0009653//anatomical structure morphogenesis;GO:0009664//plant-type cell wall organization;GO:0009987//cellular process;GO:0016043//cellular component organization;GO:0032502//developmental process;GO:0045229//external encapsulating structure organization;GO:0048646//anatomical structure formation involved in morphogenesis;GO:004885…	--
gene11448	4.076	2.391	3.728	7.325	7.583	8.38	11.045	10.16	8.789	8.877	15.134	6.936	4.139	4.564	6.271	42	27	36	68	71	80	97	95	83	91	130	68	35	46	69	MPSR1	XP_009360490.1 PREDICTED: E3 ubiquitin-protein ligase RING1-like [Pyrus x bretschneideri]	-	-	-	-	GO:0000109//nucleotide-excision repair complex;GO:0005575//cellular_component;GO:0005622//intracellular anatomical structure;GO:0005680//anaphase-promoting complex;GO:0005737//cytoplasm;GO:0005829//cytosol	GO:0003674//molecular_function;GO:0003824//catalytic activity;GO:0004842//ubiquitin-protein transferase activity;GO:0005488//binding;GO:0005515//protein binding;GO:0008270//zinc ion binding;GO:0016740//transferase activity;GO:0019787//ubiquitin-like protein transferase activity;GO:0043167//ion binding;GO:0043169//cation binding;GO:0046872//metal ion binding;GO:0051787//misfolded protein binding;G…	GO:0000003//reproduction;GO:0000209//protein polyubiquitination;GO:0000902//cell morphogenesis;GO:0000904//cell morphogenesis involved in differentiation;GO:0003006//developmental process involved in reproduction;GO:0006289//nucleotide-excision repair;GO:0006464//cellular protein modification process;GO:0006508//proteolysis;GO:0006511//ubiquitin-dependent protein catabolic process;GO:0006515//pro…	--
gene11460	6.127	9.305	12.155	10.955	7.558	7.591	5.693	2.13	3.814	6.779	4.144	5.532	5.161	4.961	3.389	149	248	277	240	167	171	118	47	85	164	84	128	103	118	88	--	KAB2624553.1 apyrase 6 [Pyrus ussuriensis x Pyrus communis]	-	-	-	-	GO:0000323//lytic vacuole;GO:0005575//cellular_component;GO:0005622//intracellular anatomical structure;GO:0005737//cytoplasm;GO:0005764//lysosome;GO:0005768//endosome;GO:0005769//early endosome;GO:0005773//vacuole;GO:0010008//endosome membrane;GO:0012505//endomembrane system;GO:0012506//vesicle membrane;GO:0016020//membrane;GO:0016021//integral component of membrane;GO:0030659//cytoplasmic vesic…	GO:0003674//molecular_function;GO:0003824//catalytic activity;GO:0005488//binding;GO:0008270//zinc ion binding;GO:0016491//oxidoreductase activity;GO:0016740//transferase activity;GO:0043167//ion binding;GO:0043169//cation binding;GO:0046872//metal ion binding;GO:0046914//transition metal ion binding	GO:0006464//cellular protein modification process;GO:0006807//nitrogen compound metabolic process;GO:0006810//transport;GO:0006897//endocytosis;GO:0008150//biological_process;GO:0008152//metabolic process;GO:0009987//cellular process;GO:0016192//vesicle-mediated transport;GO:0016567//protein ubiquitination;GO:0019538//protein metabolic process;GO:0032446//protein modification by small protein con…	--
gene11470	4.88	4.6	4.52	9.428	9.07	8.075	9.669	9.563	7.46	9.695	9.913	8.831	7.096	5.649	6.122	212	219	184	369	358	325	358	377	297	419	359	365	253	240	284	CUL3A	XP_009360350.1 PREDICTED: cullin-3A [Pyrus x bretschneideri]	Genetic Information Processing	Folding, sorting and degradation	ko04120//Ubiquitin mediated proteolysis	K03869	-	GO:0003935//GTP cyclohydrolase II activity;GO:0031625//ubiquitin protein ligase binding;GO:0050053//levansucrase activity	GO:0006511//ubiquitin-dependent protein catabolic process;GO:0009231//riboflavin biosynthetic process;GO:0009758//carbohydrate utilization	--
gene11471	13.773	12.234	13.608	7.037	4.491	7.237	4.531	4.658	4.532	7.618	5.769	4.902	4.351	5.588	5.732	189	184	175	87	56	92	53	58	57	104	66	64	49	75	84	--	XP_009360351.1 PREDICTED: probable ran guanine nucleotide release factor [Pyrus x bretschneideri]	-	-	-	-	GO:0005575//cellular_component;GO:0005622//intracellular anatomical structure;GO:0005634//nucleus;GO:0005654//nucleoplasm;GO:0005737//cytoplasm;GO:0005783//endoplasmic reticulum;GO:0005791//rough endoplasmic reticulum;GO:0005829//cytosol;GO:0005886//plasma membrane;GO:0005901//caveola;GO:0005911//cell-cell junction;GO:0012505//endomembrane system;GO:0014704//intercalated disc;GO:0016020//membrane…	GO:0003674//molecular_function;GO:0005085//guanyl-nucleotide exchange factor activity;GO:0005215//transporter activity;GO:0005488//binding;GO:0005515//protein binding;GO:0016247//channel regulator activity;GO:0017080//sodium channel regulator activity;GO:0019899//enzyme binding;GO:0031267//small GTPase binding;GO:0044325//transmembrane transporter binding;GO:0051020//GTPase binding;GO:0098772//mo…	GO:0001947//heart looping;GO:0002009//morphogenesis of an epithelium;GO:0002027//regulation of heart rate;GO:0002028//regulation of sodium ion transport;GO:0003007//heart morphogenesis;GO:0003008//system process;GO:0003013//circulatory system process;GO:0003015//heart process;GO:0003143//embryonic heart tube morphogenesis;GO:0003254//regulation of membrane depolarization;GO:0006403//RNA localizat…	--
gene11478	161.054	122.048	153.709	288.474	317.769	297.493	305.625	312.594	297.118	272.059	279.032	308.825	236.807	240.557	259.628	5706	4738	5066	9173	10185	9711	9188	10009	9616	9555	8196	10363	6869	8300	9773	SKIP11	XP_009360358.1 PREDICTED: F-box/kelch-repeat protein SKIP11-like isoform X1 [Pyrus x bretschneideri]	-	-	-	-	GO:0000151//ubiquitin ligase complex;GO:0005575//cellular_component;GO:0005622//intracellular anatomical structure;GO:0005634//nucleus;GO:0005737//cytoplasm;GO:0019005//SCF ubiquitin ligase complex;GO:0031461//cullin-RING ubiquitin ligase complex;GO:0032991//protein-containing complex;GO:0043226//organelle;GO:0043227//membrane-bounded organelle;GO:0043229//intracellular organelle;GO:0043231//intr…	GO:0003674//molecular_function;GO:0005488//binding;GO:0005515//protein binding;GO:0019899//enzyme binding;GO:0031625//ubiquitin protein ligase binding;GO:0044389//ubiquitin-like protein ligase binding	GO:0006464//cellular protein modification process;GO:0006508//proteolysis;GO:0006511//ubiquitin-dependent protein catabolic process;GO:0006807//nitrogen compound metabolic process;GO:0008150//biological_process;GO:0008152//metabolic process;GO:0009056//catabolic process;GO:0009057//macromolecule catabolic process;GO:0009987//cellular process;GO:0010498//proteasomal protein catabolic process;GO:00…	--
gene1148	7.212	7.876	12.301	7.186	7.688	13.915	10.727	8.761	13.818	7.935	8.583	11.938	26.57	35.709	49.138	127	152	203	114	123	227	161	140	223	139	126	200	384	615	924	ERF008	XP_009359912.1 PREDICTED: ethylene-responsive transcription factor ERF011 [Pyrus x bretschneideri]	-	-	-	-	GO:0005575//cellular_component;GO:0005622//intracellular anatomical structure;GO:0005634//nucleus;GO:0043226//organelle;GO:0043227//membrane-bounded organelle;GO:0043229//intracellular organelle;GO:0043231//intracellular membrane-bounded organelle	GO:0003674//molecular_function;GO:0003676//nucleic acid binding;GO:0003677//DNA binding;GO:0003700//DNA-binding transcription factor activity;GO:0005488//binding;GO:0097159//organic cyclic compound binding;GO:0140110//transcription regulator activity;GO:1901363//heterocyclic compound binding	GO:0000160//phosphorelay signal transduction system;GO:0001101//response to acid chemical;GO:0006139//nucleobase-containing compound metabolic process;GO:0006351//transcription, DNA-templated;GO:0006355//regulation of transcription, DNA-templated;GO:0006725//cellular aromatic compound metabolic process;GO:0006807//nitrogen compound metabolic process;GO:0006950//response to stress;GO:0007154//cell…	ERF
gene11510	26.174	27.354	17.357	6.833	5.194	7.302	4.379	4.689	7.819	7.878	4.992	7.429	11.934	11.232	13.446	855	979	531	201	154	221	122	139	234	256	136	231	320	359	469	TLP1	XP_009360400.1 PREDICTED: protein TWIN LOV 1 [Pyrus x bretschneideri]	-	-	-	-	-	GO:0005515//protein binding;GO:0016722//oxidoreductase activity, acting on metal ions	GO:0006355//regulation of transcription, DNA-templated;GO:0007165//signal transduction;GO:0009236//cobalamin biosynthetic process;GO:0032363//FMN catabolic process	--
gene11516	81.524	78.956	82.161	33.603	26.183	25.878	23.535	21.836	28.495	33.197	23.109	26.162	46.72	55.339	55.037	1333	1415	1259	495	389	392	328	324	427	540	315	407	627	885	961	At1g27050	XP_009360406.1 PREDICTED: uncharacterized protein At1g27050 [Pyrus x bretschneideri]	-	-	-	-	GO:0016592//mediator complex	GO:0003674//molecular_function;GO:0003676//nucleic acid binding;GO:0003700//DNA-binding transcription factor activity;GO:0003712//transcription coregulator activity;GO:0003723//RNA binding;GO:0005488//binding;GO:0097159//organic cyclic compound binding;GO:0140110//transcription regulator activity;GO:1901363//heterocyclic compound binding	GO:0006139//nucleobase-containing compound metabolic process;GO:0006351//transcription, DNA-templated;GO:0006355//regulation of transcription, DNA-templated;GO:0006357//regulation of transcription by RNA polymerase II;GO:0006725//cellular aromatic compound metabolic process;GO:0006807//nitrogen compound metabolic process;GO:0008150//biological_process;GO:0008152//metabolic process;GO:0009058//bio…	--
gene1152	393.947	302.305	352.004	489.271	675.935	499.07	760.566	641.397	480.07	687.164	683.463	493.404	302.671	298.891	263.315	11949	10050	10006	13370	18629	14024	19663	17654	13345	20735	17282	14239	7535	8867	8529	RD21B	XP_009359945.1 PREDICTED: low-temperature-induced cysteine proteinase-like [Pyrus x bretschneideri]	-	-	-	-	-	GO:0008234//cysteine-type peptidase activity	GO:0006508//proteolysis	--
gene11525	14.869	21.446	32.54	40.767	27.829	31.187	14.154	7.997	11.075	29.983	16.608	18.436	16.055	18.343	9.338	334	528	685	825	568	649	271	163	228	670	311	394	296	403	224	Dnajb4	XP_009360411.1 PREDICTED: dnaJ homolog subfamily B member 4 [Pyrus x bretschneideri]	-	-	-	-	GO:0005575//cellular_component;GO:0005622//intracellular anatomical structure;GO:0005634//nucleus;GO:0005654//nucleoplasm;GO:0005737//cytoplasm;GO:0005829//cytosol;GO:0005886//plasma membrane;GO:0016020//membrane;GO:0031974//membrane-enclosed lumen;GO:0031981//nuclear lumen;GO:0043226//organelle;GO:0043227//membrane-bounded organelle;GO:0043229//intracellular organelle;GO:0043231//intracellular m…	GO:0001671//ATPase activator activity;GO:0003674//molecular_function;GO:0005488//binding;GO:0005515//protein binding;GO:0008047//enzyme activator activity;GO:0030234//enzyme regulator activity;GO:0051082//unfolded protein binding;GO:0051087//chaperone binding;GO:0060589//nucleoside-triphosphatase regulator activity;GO:0060590//ATPase regulator activity;GO:0098772//molecular function regulator	GO:0006457//protein folding;GO:0008150//biological_process;GO:0009408//response to heat;GO:0009987//cellular process;GO:0032781//positive regulation of ATPase activity;GO:0043085//positive regulation of catalytic activity;GO:0043462//regulation of ATPase activity;GO:0044093//positive regulation of molecular function;GO:0050790//regulation of catalytic activity;GO:0051336//regulation of hydrolase …	--
gene11539	11.995	8.48	6.533	7.389	10.275	9.727	10.941	13.46	9.353	16.697	14.2	8.35	5.432	6.581	5.498	382	296	195	212	297.32	287	297	389	273	529	377	253	142	205	187	--	XP_009360424.1 PREDICTED: LRR receptor-like serine/threonine-protein kinase GSO2 [Pyrus x bretschneideri]	-	-	-	-	GO:0005575//cellular_component;GO:0005622//intracellular anatomical structure;GO:0005737//cytoplasm;GO:0005768//endosome;GO:0005886//plasma membrane;GO:0010008//endosome membrane;GO:0012505//endomembrane system;GO:0016020//membrane;GO:0016021//integral component of membrane;GO:0031090//organelle membrane;GO:0031224//intrinsic component of membrane;GO:0031410//cytoplasmic vesicle;GO:0031982//vesic…	GO:0000166//nucleotide binding;GO:0003674//molecular_function;GO:0003824//catalytic activity;GO:0004672//protein kinase activity;GO:0004674//protein serine/threonine kinase activity;GO:0004675//transmembrane receptor protein serine/threonine kinase activity;GO:0004888//transmembrane signaling receptor activity;GO:0005488//binding;GO:0005515//protein binding;GO:0005524//ATP binding;GO:0016301//kin…	GO:0006464//cellular protein modification process;GO:0006468//protein phosphorylation;GO:0006793//phosphorus metabolic process;GO:0006796//phosphate-containing compound metabolic process;GO:0006807//nitrogen compound metabolic process;GO:0006810//transport;GO:0006897//endocytosis;GO:0006898//receptor-mediated endocytosis;GO:0006950//response to stress;GO:0006952//defense response;GO:0007154//cell…	--
gene11542	10.201	15.462	15.937	9.399	6.495	7.045	5.677	6.455	6.898	15.53	4.541	8.928	11	11.627	8.839	147.88	245.68	216.51	122.75	85.55	94.61	70.14	84.91	91.64	223.97	54.88	123.14	130.88	164.85	136.83	--	XP_009360502.1 PREDICTED: uncharacterized protein LOC103950964 [Pyrus x bretschneideri]	-	-	-	-	-	-	GO:0009236//cobalamin biosynthetic process	--
gene11548	8.097	16.301	22.154	8.385	4.63	7.958	4.458	2.542	5.725	6.411	3.147	3.756	9.534	7.03	7.243	179	395	459	167	93	163	84	51	116	141	58	79	173	152	171	KUA1	XP_018503841.1 PREDICTED: transcription factor MYB1R1 [Pyrus x bretschneideri]	-	-	-	-	GO:0005575//cellular_component;GO:0005622//intracellular anatomical structure;GO:0005634//nucleus;GO:0005737//cytoplasm;GO:0005829//cytosol;GO:0043226//organelle;GO:0043227//membrane-bounded organelle;GO:0043229//intracellular organelle;GO:0043231//intracellular membrane-bounded organelle	GO:0003674//molecular_function;GO:0003676//nucleic acid binding;GO:0003677//DNA binding;GO:0005488//binding;GO:0008270//zinc ion binding;GO:0097159//organic cyclic compound binding;GO:1901363//heterocyclic compound binding	GO:0006139//nucleobase-containing compound metabolic process;GO:0006351//transcription, DNA-templated;GO:0006355//regulation of transcription, DNA-templated;GO:0006725//cellular aromatic compound metabolic process;GO:0006807//nitrogen compound metabolic process;GO:0008150//biological_process;GO:0008152//metabolic process;GO:0009058//biosynthetic process;GO:0009059//macromolecule biosynthetic proc…	MYB_related
gene11550	2.194	3.687	4.076	3.881	4.394	6.31	5.151	2.697	3.703	11.257	8.773	5.416	6.477	6.885	6.174	88.38	162.78	153.88	140.83	160.84	235.47	176.85	98.59	136.7	451.11	294.59	207.55	214.13	271.24	265.6	RCOM_0699480	XP_009360503.1 PREDICTED: glycosyltransferase family 92 protein RCOM_0530710-like [Pyrus x bretschneideri]	-	-	-	-	GO:0016021//integral component of membrane	GO:0004129//cytochrome-c oxidase activity;GO:0016151//nickel cation binding	GO:0006807//nitrogen compound metabolic process	--
gene11557	9.032	10.497	12.461	2.426	1.456	3.664	1.755	2.029	3.076	1.33	1.932	2.177	5.747	5.058	4.794	157	200	203	38	23	59	26	32	49	23	28	36	82	86	89	ARR4	XP_009360508.1 PREDICTED: two-component response regulator ARR6 [Pyrus x bretschneideri]	Environmental Information Processing	Signal transduction	ko04075//Plant hormone signal transduction	K14492	GO:0005575//cellular_component;GO:0005622//intracellular anatomical structure;GO:0005634//nucleus;GO:0005737//cytoplasm;GO:0016020//membrane;GO:0043226//organelle;GO:0043227//membrane-bounded organelle;GO:0043229//intracellular organelle;GO:0043231//intracellular membrane-bounded organelle	GO:0000156//phosphorelay response regulator activity;GO:0003674//molecular_function;GO:0003677//DNA binding;GO:0003700//DNA-binding transcription factor activity;GO:0003824//catalytic activity;GO:0004672//protein kinase activity;GO:0004673//protein histidine kinase activity;GO:0004674//protein serine/threonine kinase activity;GO:0005524//ATP binding;GO:0016301//kinase activity;GO:0016740//transfe…	GO:0000003//reproduction;GO:0000160//phosphorelay signal transduction system;GO:0003006//developmental process involved in reproduction;GO:0006139//nucleobase-containing compound metabolic process;GO:0006351//transcription, DNA-templated;GO:0006355//regulation of transcription, DNA-templated;GO:0006464//cellular protein modification process;GO:0006468//protein phosphorylation;GO:0006725//cellular…	--
gene11565	11.171	15.756	13.049	7.558	9.554	8.474	8.177	5.795	6.082	9.29	5.338	6.148	5.8	4.168	3.868	359	555	393	218	279	252	224	169	179	297	143	188	153	131	131	ATJ16	XP_009360453.1 PREDICTED: chaperone protein dnaJ 16 [Pyrus x bretschneideri]	-	-	-	-	GO:0005575//cellular_component;GO:0016020//membrane	GO:0005515//protein binding	GO:0001101//response to acid chemical;GO:0006457//protein folding;GO:0008150//biological_process;GO:0009408//response to heat;GO:0009719//response to endogenous stimulus;GO:0009725//response to hormone;GO:0009737//response to abscisic acid;GO:0010033//response to organic substance;GO:0033993//response to lipid;GO:0042221//response to chemical;GO:0050896//response to stimulus;GO:0097305//response …	--
gene11589	22.37	22.695	19.579	10.934	11.189	10.756	9.273	9.532	12.667	9.864	9.481	10.659	11.078	11.714	11.131	884.5	983.5	725.5	389.5	402	394	312.5	342	459	388	312.5	401	359.5	453	470	THRRS	XP_009360487.1 PREDICTED: threonine--tRNA ligase, mitochondrial 1-like [Pyrus x bretschneideri]	Genetic Information Processing	Translation	ko00970//Aminoacyl-tRNA biosynthesis	K01868	GO:0005737//cytoplasm;GO:0009345//glycine-tRNA ligase complex	GO:0000166//nucleotide binding;GO:0004812//aminoacyl-tRNA ligase activity;GO:0004820//glycine-tRNA ligase activity;GO:0004821//histidine-tRNA ligase activity;GO:0004827//proline-tRNA ligase activity;GO:0004828//serine-tRNA ligase activity;GO:0004829//threonine-tRNA ligase activity;GO:0005524//ATP binding;GO:0043767//pyrrolysyl-tRNA synthetase activity	GO:0006418//tRNA aminoacylation for protein translation;GO:0006426//glycyl-tRNA aminoacylation;GO:0006427//histidyl-tRNA aminoacylation;GO:0006433//prolyl-tRNA aminoacylation;GO:0006434//seryl-tRNA aminoacylation;GO:0006435//threonyl-tRNA aminoacylation;GO:0043039//tRNA aminoacylation	--
gene11598	5.632	5.301	3.946	4.746	5.686	4.228	7.924	6.747	6.221	4.344	5.595	6.589	12.616	11.394	15.068	250	259	165	189	229	174	299	271	253	191	207	279	459	494	709	EXO70E2	XP_009360522.1 PREDICTED: exocyst complex component EXO70B1-like isoform X1 [Pyrus x bretschneideri]	-	-	-	-	GO:0000145//exocyst	-	GO:0006887//exocytosis	--
gene11608	10.437	9.399	14.681	5.642	8.056	7.462	9.224	9.859	6.656	4.02	6.504	6.34	7.349	7.969	6.283	154	152	203	75	108	102	116	132	90	59	80	89	89	115	99	RPS9	XP_009360532.1 PREDICTED: 30S ribosomal protein S9, chloroplastic-like [Pyrus x bretschneideri]	Genetic Information Processing	Translation	ko03010//Ribosome	K02996	GO:0005840//ribosome;GO:0022627//cytosolic small ribosomal subunit	GO:0003735//structural constituent of ribosome	GO:0006412//translation	--
gene11618	1.903	2.373	1.938	2.774	2.798	4.799	2.607	1.907	1.822	4.878	3.538	4.536	2.726	3.461	2.231	131	179	125	172	175	306	153	108	112	334	203	297	154	233	164	RPPL1	XP_009360541.1 PREDICTED: putative disease resistance RPP13-like protein 1 [Pyrus x bretschneideri]	-	-	-	-	-	GO:0005515//protein binding;GO:0043531//ADP binding	-	--
gene11621	21.01	14.585	9.467	5.115	4.313	2.291	3.492	4.139	5.346	4.104	2.982	3.814	5.814	7.606	7.374	1158	881.05	489	254	216	117	164.07	207	270.06	225	137	200	263	410	434	PHO1	XP_018503860.1 PREDICTED: alpha-1,4 glucan phosphorylase L isozyme, chloroplastic/amyloplastic-like [Pyrus x bretschneideri]	Metabolism;Metabolism;Metabolism	Global and overview maps;Global and overview maps;Carbohydrate metabolism	ko01100//Metabolic pathways;ko01110//Biosynthesis of secondary metabolites;ko00500//Starch and sucrose metabolism	K00688;K00688;K00688	-	GO:0004645//1,4-alpha-oligoglucan phosphorylase activity;GO:0008184//glycogen phosphorylase activity	GO:0005975//carbohydrate metabolic process;GO:0005977//glycogen metabolic process	--
gene11631	5.146	4.358	4.741	6.246	6.764	6.514	6.081	5.712	6.019	7.964	6.795	5.642	2.12	3.218	3.051	139	129	120	152	166	163	140	140	149	214	153	145	47	85	88	--	XP_009360566.1 PREDICTED: uncharacterized protein LOC103951009 [Pyrus x bretschneideri]	-	-	-	-	-	-	-	--
gene11632	14.399	14.315	15.311	15.101	15.355	14.738	16.718	15.43	18.203	15.073	18.88	17.691	28.735	27.515	37.382	290	316	289	274	281	275	287	282	336	302	317	339	475	542	804	--	XP_009360564.1 PREDICTED: uncharacterized protein LOC103951008 [Pyrus x bretschneideri]	-	-	-	-	GO:0000109//nucleotide-excision repair complex	GO:0046872//metal ion binding	GO:0006289//nucleotide-excision repair	--
gene1164	2.344	1.648	14.016	228.834	139.832	283.409	190.773	343.044	140.022	158.1	150.477	98.591	31.651	37.394	16.324	48	37	269	4222	2602	5377	3330	6375	2628	3221	2569	1921	532	749	357	At3g16150	XP_009360082.1 PREDICTED: probable isoaspartyl peptidase/L-asparaginase 2 [Pyrus x bretschneideri]	Metabolism;Metabolism;Metabolism;Metabolism	Global and overview maps;Global and overview maps;Amino acid metabolism;Metabolism of other amino acids	ko01100//Metabolic pathways;ko01110//Biosynthesis of secondary metabolites;ko00250//Alanine, aspartate and glutamate metabolism;ko00460//Cyanoamino acid metabolism	K13051;K13051;K13051;K13051	-	GO:0016787//hydrolase activity	-	--
gene11659	19.466	18.991	20.311	33.079	42.088	41.806	39.376	53.216	27.787	52.265	48.87	32.62	21.513	19.08	20.191	678	725	663	1038	1332	1349	1169	1682	887	1811	1419	1081	615	650	751	WRKY4	XP_009360587.1 PREDICTED: probable WRKY transcription factor 3 [Pyrus x bretschneideri]	-	-	-	-	GO:0005575//cellular_component;GO:0005622//intracellular anatomical structure;GO:0005634//nucleus;GO:0043226//organelle;GO:0043227//membrane-bounded organelle;GO:0043229//intracellular organelle;GO:0043231//intracellular membrane-bounded organelle	GO:0003674//molecular_function;GO:0003676//nucleic acid binding;GO:0003677//DNA binding;GO:0003700//DNA-binding transcription factor activity;GO:0005488//binding;GO:0043565//sequence-specific DNA binding;GO:0097159//organic cyclic compound binding;GO:0140110//transcription regulator activity;GO:1901363//heterocyclic compound binding	GO:0006139//nucleobase-containing compound metabolic process;GO:0006351//transcription, DNA-templated;GO:0006355//regulation of transcription, DNA-templated;GO:0006725//cellular aromatic compound metabolic process;GO:0006807//nitrogen compound metabolic process;GO:0008150//biological_process;GO:0008152//metabolic process;GO:0009058//biosynthetic process;GO:0009059//macromolecule biosynthetic proc…	WRKY
gene11665	53.059	46.882	41.078	25.665	24.807	23.953	26.363	26.736	33.859	26.726	26.34	31.392	52.941	62.763	81.205	2281	2209	1655	994	969	954	966	1043	1334	1143	944	1284	1868	2639	3728	HYP1	XP_018503874.1 PREDICTED: CSC1-like protein HYP1 [Pyrus x bretschneideri]	-	-	-	-	GO:0005575//cellular_component;GO:0016020//membrane;GO:0016021//integral component of membrane;GO:0031224//intrinsic component of membrane	-	GO:0006810//transport;GO:0006811//ion transport;GO:0008150//biological_process;GO:0051179//localization;GO:0051234//establishment of localization	--
gene1167	12.234	10.76	13.954	26.136	27.371	38.405	26.496	14.632	12.212	53.91	29.207	16.695	9.53	17.676	7.137	305	294	326	587	620	887	563	331	279	1337	607	396	195	431	190	MYB73	XP_009360105.1 PREDICTED: transcription factor MYB44-like [Pyrus x bretschneideri]	-	-	-	-	GO:0005634//nucleus	GO:0003676//nucleic acid binding;GO:0005524//ATP binding;GO:0016818//hydrolase activity, acting on acid anhydrides, in phosphorus-containing anhydrides	GO:0006338//chromatin remodeling	MYB
gene11694	2.307	3.265	4.947	4.344	3.214	2.73	4.871	5.219	5.026	3.735	3.174	3.955	10.637	9.155	7.61	76.64	119.22	154	130	97	84	138	157.32	153	123.42	88	125	290	297.8	270.46	CDF2	XP_009360613.1 PREDICTED: cyclic dof factor 3-like isoform X1 [Pyrus x bretschneideri]	-	-	-	-	-	GO:0003677//DNA binding	GO:0006355//regulation of transcription, DNA-templated	Dof
gene117	12.177	17.772	16.722	29.471	16.625	11.789	11.292	2.49	5.662	8.602	8.834	8.048	25.798	26.932	21.238	582	931	749	1269	722	522	460	108	248	409	352	366	1012	1259	1084	CSC1	XP_009357605.1 PREDICTED: calcium permeable stress-gated cation channel 1 [Pyrus x bretschneideri]	-	-	-	-	GO:0016020//membrane	-	-	--
gene11702	0	0	0	2.707	6.204	5.655	32.427	14.005	2.461	5.819	8.56	7.185	2.637	3.878	2.367	0	0	0	56.36	130.26	121.07	638.68	293.66	52.12	133.76	164.9	157.97	50.01	87.65	58.41	AVT1I	XP_009360620.1 PREDICTED: vacuolar amino acid transporter 1-like [Pyrus x bretschneideri]	-	-	-	-	GO:0005887//integral component of plasma membrane	GO:0015173//aromatic amino acid transmembrane transporter activity	GO:0015801//aromatic amino acid transport	--
gene11709	23.599	20.99	12.253	8.115	8.323	6.122	7.68	7.149	6.776	9.107	6.255	7.53	8.199	7.689	10.229	1186.12	1156.35	577.19	367.48	380.09	285.08	329	326.08	312.15	455.37	262.08	360.08	338.25	378	549.05	At1g29470	XP_009360657.1 PREDICTED: probable methyltransferase PMT24 [Pyrus x bretschneideri]	-	-	-	-	-	GO:0008168//methyltransferase activity;GO:0008171//O-methyltransferase activity	GO:0009102//biotin biosynthetic process	--
gene11723	6.39	6.047	6.153	4.665	3.082	3.711	3.666	4.022	2.896	3.038	3.78	4.054	4.082	3.025	1.883	110.56	114.68	99.78	72.72	48.45	59.49	54.07	63.15	45.92	52.29	54.52	66.74	57.97	51.19	34.8	--	XP_009342838.1 PREDICTED: uncharacterized protein LOC103934813 [Pyrus x bretschneideri]	-	-	-	-	-	-	-	--
gene1173	18.792	33.24	38.035	19.11	11.142	15.442	9.601	5.745	14.949	14.259	8.362	12.615	24.078	21.011	21.741	310	601	588	284	167	236	135	86	226	234	115	198	326	339	383	GID2	XP_009360145.1 PREDICTED: F-box protein GID2-like [Pyrus x bretschneideri]	Environmental Information Processing	Signal transduction	ko04075//Plant hormone signal transduction	K14495	-	GO:0005515//protein binding	-	--
gene11735	1.096	2.929	3.091	0.869	2.844	2.367	2.113	1.381	2.819	2.833	2.348	1.811	6.392	5.364	4.473	14	41	37	10	33	28	23	16	33	36	25	22	67	67	61	POPTRDRAFT_763057	XP_009360780.1 PREDICTED: casparian strip membrane protein 1-like [Pyrus x bretschneideri]	-	-	-	-	-	-	-	--
gene1174	18.682	14.428	19.686	12.218	9.64	11.714	6.275	4.528	10.488	12.156	8.741	8.799	5.572	6.975	6.243	241	204	238	142	113	140	69	53	124	156	94	108	59	88	86	MAF1	XP_009360157.1 PREDICTED: MFP1 attachment factor 1-like [Pyrus x bretschneideri]	-	-	-	-	-	-	-	--
gene11751	2325.64	2264.11	2201.62	367.003	173.206	308.577	528.242	393.95	744.527	377.534	211.176	282.244	1674.49	2269.25	3028.64	52577	56102	46646	7475	3558	6463	10179	8081.96	15426	8491	3980	6071	31071	50177	73119	ADH	XP_009360724.1 PREDICTED: alcohol dehydrogenase [Pyrus x bretschneideri]	Metabolism;Metabolism;Metabolism;Metabolism;Metabolism;Metabolism;Metabolism	Global and overview maps;Global and overview maps;Carbohydrate metabolism;Carbohydrate metabolism;Lipid metabolism;Lipid metabolism;Amino acid metabolism	ko01100//Metabolic pathways;ko01110//Biosynthesis of secondary metabolites;ko00010//Glycolysis / Gluconeogenesis;ko00620//Pyruvate metabolism;ko00592//alpha-Linolenic acid metabolism;ko00071//Fatty acid degradation;ko00350//Tyrosine metabolism	K18857;K18857;K18857;K18857;K18857;K18857;K18857	GO:0009342//glutamate synthase complex (NADPH)	GO:0004024//alcohol dehydrogenase activity, zinc-dependent;GO:0008270//zinc ion binding;GO:0008743//L-threonine 3-dehydrogenase activity;GO:0016491//oxidoreductase activity;GO:0016655//oxidoreductase activity, acting on NAD(P)H, quinone or similar compound as acceptor;GO:0018467//formaldehyde dehydrogenase activity;GO:0045181//glutamate synthase activity, NAD(P)H as acceptor;GO:0050607//mycothiol…	GO:0006113//fermentation;GO:0006537//glutamate biosynthetic process;GO:0006567//threonine catabolic process;GO:0008152//metabolic process;GO:0009404//toxin metabolic process;GO:0010127//mycothiol-dependent detoxification;GO:0019439//aromatic compound catabolic process;GO:0030494//bacteriochlorophyll biosynthetic process;GO:0046292//formaldehyde metabolic process	--
gene11773	55.602	86.921	76.816	14.032	3.827	6.395	8.437	9.481	12.995	20.585	5.716	6.526	34.186	38.392	36.663	837	1456	1099	194	54	92	98	128	181	318	74	94	432	551	590	--	XP_009360747.1 PREDICTED: pathogen-related protein-like isoform X1 [Pyrus x bretschneideri]	-	-	-	-	-	-	GO:0030638//polyketide metabolic process	--
gene11779	84.57	31.052	30.096	16.425	17.667	17.908	6.734	11.266	13.504	26.458	8.821	8.342	5.463	6.923	4.787	1886	759	629	330	358	370	128	228	276	587	164	177	100	151	114	DOF3.5	XP_018503892.1 PREDICTED: dof zinc finger protein DOF3.5-like [Pyrus x bretschneideri]	-	-	-	-	-	GO:0003677//DNA binding	GO:0006355//regulation of transcription, DNA-templated	Dof
gene11795	7.707	7.654	6.168	2.985	2.96	2.643	2.402	2.919	2.496	2.098	2.985	3.206	3.13	3.981	4.36	192	209	144	67	67	61	51	66	57	52	62	76	64	97	116	MFL1	XP_009360766.1 PREDICTED: protein MITOFERRINLIKE 1, chloroplastic [Pyrus x bretschneideri]	-	-	-	-	GO:0005575//cellular_component;GO:0005622//intracellular anatomical structure;GO:0005737//cytoplasm;GO:0005739//mitochondrion;GO:0005740//mitochondrial envelope;GO:0005743//mitochondrial inner membrane;GO:0009507//chloroplast;GO:0009526//plastid envelope;GO:0009528//plastid inner membrane;GO:0009536//plastid;GO:0009706//chloroplast inner membrane;GO:0009941//chloroplast envelope;GO:0016020//membr…	GO:0003674//molecular_function;GO:0005215//transporter activity;GO:0022857//transmembrane transporter activity	GO:0000041//transition metal ion transport;GO:0006810//transport;GO:0006811//ion transport;GO:0006812//cation transport;GO:0006826//iron ion transport;GO:0006839//mitochondrial transport;GO:0008150//biological_process;GO:0010035//response to inorganic substance;GO:0010038//response to metal ion;GO:0010039//response to iron ion;GO:0030001//metal ion transport;GO:0042221//response to chemical;GO:00…	--
gene11805	37.559	43.41	55.779	25.2	24.138	31.087	15.785	20.772	28.214	23.878	21.35	23.2	26.381	30.234	27.56	536	679	746	324	313	411	192	269	369	339	254	315	309	422	420	At4g18930	XP_009360792.1 PREDICTED: cyclic phosphodiesterase-like [Pyrus x bretschneideri]	-	-	-	-	GO:0005575//cellular_component;GO:0005622//intracellular anatomical structure;GO:0005737//cytoplasm	GO:0003674//molecular_function;GO:0003824//catalytic activity;GO:0004112//cyclic-nucleotide phosphodiesterase activity;GO:0004113//2',3'-cyclic-nucleotide 3'-phosphodiesterase activity;GO:0008081//phosphoric diester hydrolase activity;GO:0008664//2'-5'-RNA ligase activity;GO:0016787//hydrolase activity;GO:0016788//hydrolase activity, acting on ester bonds;GO:0042578//phosphoric ester hydrolase ac…	GO:0000394//RNA splicing, via endonucleolytic cleavage and ligation;GO:0006139//nucleobase-containing compound metabolic process;GO:0006388//tRNA splicing, via endonucleolytic cleavage and ligation;GO:0006396//RNA processing;GO:0006399//tRNA metabolic process;GO:0006725//cellular aromatic compound metabolic process;GO:0006753//nucleoside phosphate metabolic process;GO:0006793//phosphorus metaboli…	--
gene11810	4.415	6.259	7.61	2.639	2.317	2.053	2.869	1.946	2.965	2.117	2.689	2.713	4.138	3.542	2.799	65	101	105	35	31	28	36	26	40	31	33	38	50	51	44	--	XP_009360798.1 PREDICTED: uncharacterized protein LOC103951214 [Pyrus x bretschneideri]	-	-	-	-	-	-	-	--
gene11816	3.608	0	0.416	18.183	46.144	23.365	35.807	47.709	24.151	46.557	49.71	20.804	3.208	1.894	1.004	37	0	4	168	430	222	313	444	227	475	425	203	27	19	11	--	XP_009360804.1 PREDICTED: uncharacterized protein LOC103951218 [Pyrus x bretschneideri]	-	-	-	-	-	-	-	--
gene11817	9.812	5.551	4.308	1.556	1.45	1.12	1.941	2.286	2.264	1.015	1.143	1.414	2.425	2.322	2.599	350	217	144	50	47	37	59	74	74	36	34	48	71	81	99	EXO1	XP_009360805.1 PREDICTED: exonuclease 1 [Pyrus x bretschneideri]	Genetic Information Processing	Replication and repair	ko03430//Mismatch repair	K10746	GO:0005575//cellular_component;GO:0005622//intracellular anatomical structure;GO:0005634//nucleus;GO:0043226//organelle;GO:0043227//membrane-bounded organelle;GO:0043229//intracellular organelle;GO:0043231//intracellular membrane-bounded organelle	GO:0003674//molecular_function;GO:0003676//nucleic acid binding;GO:0003677//DNA binding;GO:0003824//catalytic activity;GO:0003887//DNA-directed DNA polymerase activity;GO:0004518//nuclease activity;GO:0004519//endonuclease activity;GO:0004527//exonuclease activity;GO:0004529//exodeoxyribonuclease activity;GO:0004536//deoxyribonuclease activity;GO:0005488//binding;GO:0005515//protein binding;GO:00…	GO:0006139//nucleobase-containing compound metabolic process;GO:0006259//DNA metabolic process;GO:0006260//DNA replication;GO:0006281//DNA repair;GO:0006725//cellular aromatic compound metabolic process;GO:0006807//nitrogen compound metabolic process;GO:0006950//response to stress;GO:0006974//cellular response to DNA damage stimulus;GO:0008150//biological_process;GO:0008152//metabolic process;GO:…	--
gene11821	326.247	319.603	408.935	206.752	170.012	200.042	148.862	164.949	147.521	168.746	156.271	164.239	183.729	195.298	161.473	2925	3140.64	3436	1670	1385	1661.57	1137.58	1342	1212.14	1505.09	1168	1401	1352	1712.57	1546	RPL44	OIT01897.1 60s ribosomal protein l44, partial [Nicotiana attenuata]	Genetic Information Processing	Translation	ko03010//Ribosome	K02929	GO:0005840//ribosome	GO:0003735//structural constituent of ribosome	GO:0006412//translation	--
gene11829	13.227	12.706	11.189	5.592	4.598	4.857	4.998	3.521	4.614	5.805	4.422	4.994	5.69	5.612	5.178	322	340	256	123	102	99	104	78	101	141	90	116	113	134	135	SH3P3	XP_009360818.1 PREDICTED: SH3 domain-containing protein 3-like [Pyrus x bretschneideri]	-	-	-	-	GO:0005737//cytoplasm	GO:0005515//protein binding	-	--
gene11833	13.772	16.683	16.024	10.638	7.878	8.244	8.49	6.431	6.198	6.805	8.867	7.442	11.773	14.479	11.95	177	235	193	123.17	92	98.16	93	75	73	87	95	91	124.19	182	164	RPL32A	XP_008345928.1 60S ribosomal protein L32-1 [Malus domestica]	Genetic Information Processing	Translation	ko03010//Ribosome	K02912	GO:0005840//ribosome	GO:0003735//structural constituent of ribosome	GO:0006412//translation	--
gene11839	13.627	12.171	13.263	6.436	6.956	6.504	7.255	7.759	5.771	5.994	5.619	6.333	7.83	10.28	8.495	195.5	189.5	177	83.5	89	85	89.5	100	75.5	84.5	66.5	87	90.5	141.5	129.5	COR413IM1	XP_009353836.1 PREDICTED: cold-regulated 413 inner membrane protein 1, chloroplastic-like [Pyrus x bretschneideri]	-	-	-	-	GO:0016021//integral component of membrane	-	-	--
gene1186	5.971	7.237	7.264	9.733	10.507	10.542	11.967	10.688	12.124	11.239	13.587	11.005	12.616	13.271	15.34	207	275	236	304	331	338.61	353.64	336.26	385.22	387.64	392.7	363	359	450	567.93	NRAMP2	KAB2619458.1 metal transporter Nramp2-like [Pyrus ussuriensis x Pyrus communis]	-	-	-	-	GO:0005887//integral component of plasma membrane;GO:0016020//membrane	GO:0046873//metal ion transmembrane transporter activity	GO:0030001//metal ion transport	--
gene11865	7.169	9.223	7.726	3.74	3.708	6.887	4.122	3.871	3.755	4.396	3.268	5.124	5.765	5.571	6.445	100	141	101	47	47	89	49	49	48	61	38	68	66	76	96	HMGB14	XP_009360872.1 PREDICTED: high mobility group B protein 14 isoform X2 [Pyrus x bretschneideri]	-	-	-	-	GO:0005575//cellular_component;GO:0005622//intracellular anatomical structure;GO:0005634//nucleus;GO:0043226//organelle;GO:0043227//membrane-bounded organelle;GO:0043229//intracellular organelle;GO:0043231//intracellular membrane-bounded organelle	GO:0003674//molecular_function;GO:0003676//nucleic acid binding;GO:0003677//DNA binding;GO:0003700//DNA-binding transcription factor activity;GO:0005488//binding;GO:0097159//organic cyclic compound binding;GO:0140110//transcription regulator activity;GO:1901363//heterocyclic compound binding	GO:0006355//regulation of transcription, DNA-templated;GO:0008150//biological_process;GO:0009889//regulation of biosynthetic process;GO:0010468//regulation of gene expression;GO:0010556//regulation of macromolecule biosynthetic process;GO:0019219//regulation of nucleobase-containing compound metabolic process;GO:0019222//regulation of metabolic process;GO:0031323//regulation of cellular metabolic…	--
gene11866	23.313	13.976	15.218	7.388	6.666	5.854	7.396	10.788	7.685	5.522	7.646	7.588	9.654	13.538	12.004	662	435	405	189	172	154	179	278	200	156	181	205	225	376	364	KAS1	XP_009360871.1 PREDICTED: 3-oxoacyl-[acyl-carrier-protein] synthase I, chloroplastic [Pyrus x bretschneideri]	Metabolism;Metabolism;Metabolism;Metabolism	Global and overview maps;Global and overview maps;Lipid metabolism;Metabolism of cofactors and vitamins	ko01100//Metabolic pathways;ko01212//Fatty acid metabolism;ko00061//Fatty acid biosynthesis;ko00780//Biotin metabolism	K09458;K09458;K09458;K09458	GO:0005575//cellular_component;GO:0005622//intracellular anatomical structure;GO:0005737//cytoplasm;GO:0009507//chloroplast;GO:0009532//plastid stroma;GO:0009536//plastid;GO:0009570//chloroplast stroma;GO:0043226//organelle;GO:0043227//membrane-bounded organelle;GO:0043229//intracellular organelle;GO:0043231//intracellular membrane-bounded organelle	GO:0003674//molecular_function;GO:0003824//catalytic activity;GO:0003985//acetyl-CoA C-acetyltransferase activity;GO:0003988//acetyl-CoA C-acyltransferase activity;GO:0004312//fatty acid synthase activity;GO:0004315//3-oxoacyl-[acyl-carrier-protein] synthase activity;GO:0016740//transferase activity;GO:0016746//acyltransferase activity;GO:0016747//acyltransferase activity, transferring groups oth…	GO:0006082//organic acid metabolic process;GO:0006629//lipid metabolic process;GO:0006631//fatty acid metabolic process;GO:0006633//fatty acid biosynthetic process;GO:0008150//biological_process;GO:0008152//metabolic process;GO:0008610//lipid biosynthetic process;GO:0009058//biosynthetic process;GO:0009062//fatty acid catabolic process;GO:0009987//cellular process;GO:0016053//organic acid biosynt…	--
gene11868	4.023	6.406	4.819	1.896	1.796	1.188	1.737	1.757	1.698	1.984	2.549	1.516	2.358	3.609	1.99	106	185	119	45	43	29	39	42	41	52	56	38	51	93	56	At2g34460	XP_009360869.1 PREDICTED: uncharacterized protein At2g34460, chloroplastic [Pyrus x bretschneideri]	-	-	-	-	-	GO:0003824//catalytic activity;GO:0003854//3-beta-hydroxy-delta5-steroid dehydrogenase activity;GO:0003978//UDP-glucose 4-epimerase activity;GO:0008667//2,3-dihydro-2,3-dihydroxybenzoate dehydrogenase activity;GO:0008831//dTDP-4-dehydrorhamnose reductase activity;GO:0008839//4-hydroxy-tetrahydrodipicolinate reductase;GO:0016491//oxidoreductase activity;GO:0016616//oxidoreductase activity, acting …	GO:0005975//carbohydrate metabolic process;GO:0006012//galactose metabolic process;GO:0006694//steroid biosynthetic process;GO:0006813//potassium ion transport;GO:0009089//lysine biosynthetic process via diaminopimelate;GO:0009243//O antigen biosynthetic process;GO:0019305//dTDP-rhamnose biosynthetic process	--
gene11876	26.931	24.906	34.503	20.844	15.525	17.6	16.765	17.161	16.192	19.797	17.581	14.827	12.835	19.012	10.894	294	298	353	205	154	178	156	170	162	215	160	154	115	203	127	PFDN6	XP_009360882.1 PREDICTED: prefoldin subunit 6 [Pyrus x bretschneideri]	-	-	-	-	GO:0005575//cellular_component;GO:0005577//fibrinogen complex;GO:0005622//intracellular anatomical structure;GO:0005634//nucleus;GO:0005737//cytoplasm;GO:0005829//cytosol;GO:0016272//prefoldin complex;GO:0032991//protein-containing complex;GO:0039679//viral occlusion body;GO:0043226//organelle;GO:0043227//membrane-bounded organelle;GO:0043229//intracellular organelle;GO:0043231//intracellular mem…	GO:0003674//molecular_function;GO:0005102//signaling receptor binding;GO:0005488//binding;GO:0005515//protein binding;GO:0005524//ATP binding;GO:0008092//cytoskeletal protein binding;GO:0015631//tubulin binding;GO:0030983//mismatched DNA binding;GO:0051082//unfolded protein binding;GO:0051087//chaperone binding	GO:0006298//mismatch repair;GO:0006355//regulation of transcription, DNA-templated;GO:0006357//regulation of transcription by RNA polymerase II;GO:0006457//protein folding;GO:0007021//tubulin complex assembly;GO:0008150//biological_process;GO:0009889//regulation of biosynthetic process;GO:0009891//positive regulation of biosynthetic process;GO:0009893//positive regulation of metabolic process;GO:…	--
gene11886	14.031	14.84	14.339	4.942	5.827	5.385	3.341	4.244	6.39	5.121	4.667	4.595	4.399	5.619	4.494	350	407	335	111	132	126	71	96	146	127	97	109	90	137	120	katnal2	XP_009360889.1 PREDICTED: katanin p60 ATPase-containing subunit A-like 2 isoform X1 [Pyrus x bretschneideri]	-	-	-	-	GO:0000502//proteasome complex;GO:0000922//spindle pole;GO:0005575//cellular_component;GO:0005622//intracellular anatomical structure;GO:0005634//nucleus;GO:0005737//cytoplasm;GO:0005819//spindle;GO:0005856//cytoskeleton;GO:0005874//microtubule;GO:0009368//endopeptidase Clp complex;GO:0009376//HslUV protease complex;GO:0009379//Holliday junction helicase complex;GO:0015630//microtubule cytoskelet…	GO:0000166//nucleotide binding;GO:0000309//nicotinamide-nucleotide adenylyltransferase activity;GO:0003674//molecular_function;GO:0003678//DNA helicase activity;GO:0003723//RNA binding;GO:0003724//RNA helicase activity;GO:0003824//catalytic activity;GO:0004176//ATP-dependent peptidase activity;GO:0004222//metalloendopeptidase activity;GO:0004252//serine-type endopeptidase activity;GO:0005198//str…	GO:0000226//microtubule cytoskeleton organization;GO:0002949//tRNA threonylcarbamoyladenosine modification;GO:0006281//DNA repair;GO:0006310//DNA recombination;GO:0006355//regulation of transcription, DNA-templated;GO:0006457//protein folding;GO:0006508//proteolysis;GO:0006996//organelle organization;GO:0007010//cytoskeleton organization;GO:0007017//microtubule-based process;GO:0008150//biologica…	--
gene1189	1575.93	884.909	891.547	240.674	618.533	250.481	632.779	791.662	262.299	808.48	618.044	187.362	70.818	164.081	145.388	14180	8727	7518	1951	5057	2088	4853	6464	2163	7237	4636	1604	523	1444	1397	SN1	XP_009360284.1 PREDICTED: peamaclein [Pyrus x bretschneideri]	-	-	-	-	-	-	-	--
gene11891	29.787	24.858	28.747	17.604	14.098	18.655	11.689	12.212	11.648	18.088	13.049	11.006	13.625	18.19	14.09	293	268	265	156	126	170	98	109	105	177	107	103	110	175	148	--	XP_009360893.1 PREDICTED: uncharacterized protein LOC103951282 [Pyrus x bretschneideri]	-	-	-	-	-	-	-	--
gene119	4.453	5.043	4.398	2.807	1.546	3.033	2.552	1.364	2.147	2.166	1.236	1.772	3.197	2.873	1.926	47.54	59	44	27	15	30	23.22	13.21	21	23	11	18	28.01	30	21.96	EMB2761	XP_009357962.1 PREDICTED: threonine--tRNA ligase, chloroplastic/mitochondrial 2-like isoform X2 [Pyrus x bretschneideri]	Genetic Information Processing	Translation	ko00970//Aminoacyl-tRNA biosynthesis	K01868	GO:0005737//cytoplasm	GO:0004829//threonine-tRNA ligase activity;GO:0016836//hydro-lyase activity	GO:0006435//threonyl-tRNA aminoacylation	--
gene11901	7.387	13.914	14.257	6.56	3.661	6.35	5.068	5.453	4.42	6.406	2.976	5.437	13.475	11.383	7.48	90	178	161	72	38	72	52	60	47	73	30	60	132	133	90	TIFY5A	XP_009360907.1 PREDICTED: protein TIFY 5A-like isoform X2 [Pyrus x bretschneideri]	-	-	-	-	-	-	-	--
gene11909	6.04	7.42	7.594	4.182	5.364	4.519	3.438	2.241	3.099	4.148	2.977	3.111	3.898	2.751	3.304	202	272	238	126	163	140	98	68	95	138	83	99	107	90	118	At5g46170	XP_009360916.1 PREDICTED: F-box protein At5g46170-like [Pyrus x bretschneideri]	-	-	-	-	-	GO:0005515//protein binding	-	--
gene11910	21.627	20.168	21.259	15.203	10.902	14.539	15.605	12.713	19.878	13.065	18.878	17.759	31.224	31.974	34.371	895	915	812	568	414	559	553	492	755	547	666	718	1075	1324	1541	TCP2	XP_009360918.1 PREDICTED: transcription factor TCP2-like [Pyrus x bretschneideri]	-	-	-	-	-	-	-	TCP
gene11938	12.487	16.641	19.687	6.152	6.099	6.686	5.185	6.648	7.884	7.603	6.648	5.604	6.981	8.918	6.898	178	260	263	79	79	88.29	63	86	103	107.82	79	76	81.68	124.34	105	RIDA	XP_009360986.1 PREDICTED: reactive Intermediate Deaminase A, chloroplastic-like [Pyrus x bretschneideri]	-	-	-	-	-	GO:0005096//GTPase activator activity;GO:0019239//deaminase activity	GO:0008152//metabolic process	--
gene11941	5.884	8.102	8.127	4.608	5.164	4.13	4.616	4.535	4.49	4.427	3.68	3.49	3.826	3.285	3.887	163	246	211	115	130	106	109	114	114	122	85	92	87	89	115	SPAC25G10.01	XP_009360988.1 PREDICTED: serine/arginine-rich splicing factor SR45a-like [Pyrus x bretschneideri]	-	-	-	-	-	GO:0003674//molecular_function;GO:0003676//nucleic acid binding;GO:0003723//RNA binding;GO:0005488//binding;GO:0097159//organic cyclic compound binding;GO:1901363//heterocyclic compound binding	GO:0006325//chromatin organization;GO:0006464//cellular protein modification process;GO:0006473//protein acetylation;GO:0006475//internal protein amino acid acetylation;GO:0006807//nitrogen compound metabolic process;GO:0006996//organelle organization;GO:0008150//biological_process;GO:0008152//metabolic process;GO:0008380//RNA splicing;GO:0009987//cellular process;GO:0016043//cellular component o…	--
gene11943	6.791	2.46	2.238	19.287	21.651	19.834	14.997	36.316	18.851	22.787	30.666	13.225	7.909	7.658	3.273	68	27	21	174	197	184	128	330	173	227	256	126	65	75	35	GOS2	XP_009360995.1 PREDICTED: protein translation factor SUI1 homolog [Pyrus x bretschneideri]	-	-	-	-	GO:0005840//ribosome	GO:0003743//translation initiation factor activity;GO:0004674//protein serine/threonine kinase activity;GO:0005524//ATP binding	GO:0006413//translational initiation;GO:0006468//protein phosphorylation	--
gene11955	6.065	8.189	4.511	2.906	2.827	2.685	2.556	2.03	2.785	2.403	2.106	3.332	4.972	3.558	3.974	373	552	260	161	158	153	134	113	157	147	108	195	251	214	261	gcn5	XP_009361005.1 PREDICTED: uncharacterized protein LOC103951374 [Pyrus x bretschneideri]	-	-	-	-	-	GO:0003674//molecular_function;GO:0005488//binding;GO:0005515//protein binding;GO:0042393//histone binding;GO:0070577//lysine-acetylated histone binding;GO:0140030//modification-dependent protein binding;GO:0140033//acetylation-dependent protein binding	GO:0006139//nucleobase-containing compound metabolic process;GO:0006325//chromatin organization;GO:0006351//transcription, DNA-templated;GO:0006355//regulation of transcription, DNA-templated;GO:0006725//cellular aromatic compound metabolic process;GO:0006807//nitrogen compound metabolic process;GO:0006996//organelle organization;GO:0008150//biological_process;GO:0008152//metabolic process;GO:000…	--
gene1197	97.374	100.961	73.482	44.171	34.417	28.747	18.887	17.319	32.269	28.438	17.836	32.072	57.294	47.505	43.349	2453	2787	1733	999.29	785.42	669.21	406	395.23	742.21	712.18	375	766	1182.37	1164	1161	VEP1	XP_009360365.1 PREDICTED: 3-oxo-Delta(4,5)-steroid 5-beta-reductase-like [Pyrus x bretschneideri]	-	-	-	-	-	GO:0003824//catalytic activity;GO:0003854//3-beta-hydroxy-delta5-steroid dehydrogenase activity;GO:0016616//oxidoreductase activity, acting on the CH-OH group of donors, NAD or NADP as acceptor	GO:0006694//steroid biosynthetic process	--
gene11974	6.966	5.443	4.286	10.689	12.923	9.249	12.574	11.232	9.527	11.6	11.654	13.159	7.156	6.929	5.84	385.16	329.85	222.1	532.46	649.26	473.8	592.61	563.56	482.77	638.11	537.2	692.26	324.78	374.7	344.81	TRZ4	XP_009361024.1 PREDICTED: zinc phosphodiesterase ELAC protein 2-like [Pyrus x bretschneideri]	-	-	-	-	-	GO:0016891//endoribonuclease activity, producing 5'-phosphomonoesters	GO:0008033//tRNA processing;GO:0042779//tRNA 3'-trailer cleavage	--
gene11979	23.985	29.248	33.26	21.391	15.869	17.578	14.124	14.09	19.959	13.227	12.986	14.615	17.624	13.645	16.823	514	687	668	413	309	349	258	274	392	282	232	298	310	286	385	CNOT9	XP_009361028.1 PREDICTED: cell differentiation protein RCD1 homolog [Pyrus x bretschneideri]	Genetic Information Processing	Folding, sorting and degradation	ko03018//RNA degradation	K12606	-	-	-	--
gene11990	33.99	27.859	33.325	17.958	16.23	19.82	13.683	15.5	12.252	19.31	16.64	19.914	12.602	16.382	10.176	360.1	323.49	330.87	171.4	156.24	194.53	123.56	149.01	118.96	203.52	146.96	200.73	109.58	169.75	115.13	-	-	-	-	-	-	-	-	-	-
gene11995	17.586	20.545	22.769	14.283	12.234	11.497	8.639	7.366	11.544	10.491	9.947	10.218	16.244	11.987	11.146	492	630	597	360	311	298	206	187	296	292	232	272	373	328	333	MOCS3	XP_009361036.2 PREDICTED: adenylyltransferase and sulfurtransferase MOCS3 [Pyrus x bretschneideri]	Genetic Information Processing	Folding, sorting and degradation	ko04122//Sulfur relay system	K11996	GO:0005575//cellular_component;GO:0005622//intracellular anatomical structure;GO:0005737//cytoplasm;GO:0005829//cytosol;GO:0019008//molybdopterin synthase complex;GO:0032991//protein-containing complex	GO:0000166//nucleotide binding;GO:0003674//molecular_function;GO:0003824//catalytic activity;GO:0004792//thiosulfate sulfurtransferase activity;GO:0005488//binding;GO:0005515//protein binding;GO:0005524//ATP binding;GO:0008265//Mo-molybdopterin cofactor sulfurase activity;GO:0008641//ubiquitin-like modifier activating enzyme activity;GO:0016491//oxidoreductase activity;GO:0016740//transferase act…	GO:0000003//reproduction;GO:0001403//invasive growth in response to glucose limitation;GO:0001558//regulation of cell growth;GO:0002097//tRNA wobble base modification;GO:0002098//tRNA wobble uridine modification;GO:0002143//tRNA wobble position uridine thiolation;GO:0006139//nucleobase-containing compound metabolic process;GO:0006163//purine nucleotide metabolic process;GO:0006396//RNA processing…	--
gene11998	0.606	0.311	0.849	0.378	0.083	0.45	2.978	1.545	3.142	0.571	1.772	1.911	8.493	10.651	10.678	16	9	21	9	2	11	67	37	76	15	39	48	184	275	301	At2g32990	XP_009361039.1 PREDICTED: endoglucanase 11-like [Pyrus x bretschneideri]	-	-	-	-	GO:0019867//outer membrane	GO:0004553//hydrolase activity, hydrolyzing O-glycosyl compounds	GO:0005975//carbohydrate metabolic process	--
gene120	1.855	2.236	2.541	3.94	2.495	3.831	3.09	2.423	3.323	2.348	2.28	2.912	5.05	4.168	5.147	81	107	104	155	99	155	115	96	133	102	83	121	181	178	240	-	-	-	-	-	-	-	-	-	-
gene12006	34.295	35.409	39.726	19.199	18.433	20.334	19.151	18.481	17.089	16.648	19.283	17.44	24.632	27.255	28.808	373	416	381	182	174	186	174	182	167	178	161	175	201	288	308	MPC4	XP_009361047.1 PREDICTED: mitochondrial pyruvate carrier 4-like [Pyrus x bretschneideri]	-	-	-	-	GO:0005743//mitochondrial inner membrane	-	GO:0006850//mitochondrial pyruvate transmembrane transport	--
gene12011	106.511	137.028	105.04	45.706	33.024	36.676	28.533	26.612	40.226	34.271	25.539	36.971	53.021	55.984	64.735	3727	5255.35	3444.6	1440.87	1050	1188.94	851	845	1290	1193	745	1230.85	1522.76	1916	2419	MAP65-1	XP_009361055.1 PREDICTED: 65-kDa microtubule-associated protein 1-like [Pyrus x bretschneideri]	-	-	-	-	-	-	-	--
gene12018	16.174	16.722	18.078	12.156	10.979	10.006	5.995	7.702	9.554	12.743	8.099	10.884	15.432	15.177	15.184	407.65	461.92	427.01	276.01	251.42	233.64	128.78	176.16	220.68	319.52	170.17	260.99	319.24	374.12	408.67	PPX2	XP_009361061.1 PREDICTED: serine/threonine-protein phosphatase PP-X isozyme 2-like [Pyrus x bretschneideri]	-	-	-	-	-	GO:0004113//2',3'-cyclic-nucleotide 3'-phosphodiesterase activity;GO:0016787//hydrolase activity;GO:0051731//polynucleotide 5'-hydroxyl-kinase activity	GO:0042245//RNA repair	--
gene12031	12.466	16.732	9.609	12.077	10.404	6.925	4.281	0.782	2.39	7.664	2.832	7.156	5.852	2.055	5.133	541.76	796.96	391.33	472.85	410.82	278.8	158.58	30.83	95.18	331.34	102.6	295.87	208.73	87.33	238.19	GDPDL4	XP_009361078.1 PREDICTED: glycerophosphodiester phosphodiesterase GDPDL3-like [Pyrus x bretschneideri]	-	-	-	-	-	GO:0008081//phosphoric diester hydrolase activity	GO:0006629//lipid metabolic process	--
gene12034	174.484	214.789	326.559	168.908	128.609	149.941	119.042	112.017	125.123	114.303	109.121	153.35	207.822	189.935	158.586	2616.64	3530.43	4589.53	2282.05	1752.47	2083.18	1521.62	1524.38	1719.67	1705.28	1364.21	2188.04	2557.98	2785.89	2539.69	RPS8	XP_009348460.1 PREDICTED: 40S ribosomal protein S8-like [Pyrus x bretschneideri]	Genetic Information Processing	Translation	ko03010//Ribosome	K02995	GO:0000314//organellar small ribosomal subunit;GO:0022627//cytosolic small ribosomal subunit	GO:0003735//structural constituent of ribosome	GO:0006412//translation	--
gene12046	175.897	145.511	189.509	206.927	220.762	247.215	337.468	340.32	309.954	238.77	256.155	280.461	349.525	359.021	388.423	5065.76	4593.14	5114.88	5368.99	5776.98	6595.97	8283.96	8893.99	8180.94	6840.96	6149.98	7684.96	8261.97	10112.9	11945.9	MEX1	XP_009361125.1 PREDICTED: maltose excess protein 1-like, chloroplastic [Pyrus x bretschneideri]	-	-	-	-	-	-	-	--
gene1206	6.128	6.917	4.978	3.564	2.113	3.253	4.714	2.121	5.269	2.851	3.189	4.219	5.339	6.537	7.091	67	83	51	35	21	33	44	21	53	31	29	44	48	70	83	--	KAB2619479.1 hypothetical protein D8674_015348 [Pyrus ussuriensis x Pyrus communis]	-	-	-	-	-	-	-	--
gene12078	81.995	79.5	73.338	43.804	38.961	38.928	34.725	44.951	38.176	43.169	33.316	39.474	38.183	46.621	39.851	989	1051	829	476	427	435	357	492	422	518	335	453	378	550	513.31	At3g03100	XP_008357069.1 probable NADH dehydrogenase [ubiquinone] 1 alpha subcomplex subunit 12 [Malus domestica]	Metabolism;Metabolism	Global and overview maps;Energy metabolism	ko01100//Metabolic pathways;ko00190//Oxidative phosphorylation	K11352;K11352	GO:0016020//membrane	-	GO:0032981//mitochondrial respiratory chain complex I assembly	--
gene12086	2.831	3.284	2.763	9.207	12.848	8.74	13.98	15.38	12.81	11.404	14.952	13.7	9.117	8.01	10.439	129	164	118	378	532	369	543	636	535	517	568	594	341	357	508	RSH2	XP_009361188.1 PREDICTED: uncharacterized protein LOC103951517 [Pyrus x bretschneideri]	-	-	-	-	GO:0005575//cellular_component;GO:0005618//cell wall;GO:0005886//plasma membrane;GO:0016020//membrane;GO:0030312//external encapsulating structure;GO:0071944//cell periphery	GO:0003674//molecular_function;GO:0003723//RNA binding;GO:0003824//catalytic activity;GO:0008728//GTP diphosphokinase activity;GO:0008893//guanosine-3',5'-bis(diphosphate) 3'-diphosphatase activity;GO:0016740//transferase activity;GO:0016772//transferase activity, transferring phosphorus-containing groups;GO:0016778//diphosphotransferase activity;GO:0016787//hydrolase activity;GO:0016788//hydrola…	GO:0006139//nucleobase-containing compound metabolic process;GO:0006163//purine nucleotide metabolic process;GO:0006164//purine nucleotide biosynthetic process;GO:0006725//cellular aromatic compound metabolic process;GO:0006753//nucleoside phosphate metabolic process;GO:0006793//phosphorus metabolic process;GO:0006796//phosphate-containing compound metabolic process;GO:0006807//nitrogen compound …	--
gene12087	5.21	8.676	9.176	4.155	3.173	2.839	1.84	2.508	2.704	3.915	1.82	2.499	5.978	4.448	5.4	103	188	170	74	57	52	31	45	49	77	30	47	97	86	114	PPP4R2r	XP_009361189.1 PREDICTED: serine/threonine-protein phosphatase 4 regulatory subunit 2-like [Pyrus x bretschneideri]	-	-	-	-	GO:0030289//protein phosphatase 4 complex	GO:0019888//protein phosphatase regulator activity	-	--
gene12092	1.722	2.757	1.762	4.104	3.287	2.579	3.421	3.911	3.412	4.485	4.215	4.838	2.654	2.443	1.908	49	86	47	105.24	85	68	83	101	89	127	100	131	62	68	58	AIM25	XP_009361205.1 PREDICTED: altered inheritance rate of mitochondria protein 25-like [Pyrus x bretschneideri]	-	-	-	-	-	GO:0017128//phospholipid scramblase activity	GO:0017121//plasma membrane phospholipid scrambling	--
gene12101	6.163	8.5	9.32	5.817	5.02	5.604	5.01	2.888	3.653	4.683	3.958	4.488	6.976	5.557	5.271	127	192	180	108	94	107	88	54	69	96	68	88	118	112	116	AGDP1	XP_009361222.1 PREDICTED: DUF724 domain-containing protein 3-like isoform X2 [Pyrus x bretschneideri]	-	-	-	-	-	GO:0035438//cyclic-di-GMP binding	-	--
gene12105	91.701	83.264	86.172	50.195	51.499	46.165	36.6	36.734	43.029	38.439	32.291	36.292	39.235	42.249	30.862	1458	1451	1284	719	744	680	496	530	627	608	428	549	512	657	524	--	XP_009361217.1 PREDICTED: uncharacterized protein LOC103951533 [Pyrus x bretschneideri]	-	-	-	-	GO:0005840//ribosome	GO:0003735//structural constituent of ribosome	GO:0006412//translation	--
gene12111	11.607	11.195	21.822	3.926	4.623	6.205	7.782	6.335	5.066	12.001	5.437	5.228	5.926	8.251	4.762	105	111	185	32	38	52	60	52	42	108	41	45	44	73	46	--	KAB2596924.1 bicaudal D-related protein 2-like [Pyrus ussuriensis x Pyrus communis]	-	-	-	-	GO:0000145//exocyst;GO:0005737//cytoplasm;GO:0016021//integral component of membrane	GO:0000774//adenyl-nucleotide exchange factor activity;GO:0004813//alanine-tRNA ligase activity;GO:0005524//ATP binding;GO:0008134//transcription factor binding;GO:0042803//protein homodimerization activity;GO:0051087//chaperone binding;GO:0070840//dynein complex binding	GO:0006419//alanyl-tRNA aminoacylation;GO:0006457//protein folding;GO:0006904//vesicle docking involved in exocytosis;GO:0007030//Golgi organization;GO:0007059//chromosome segregation;GO:0030261//chromosome condensation;GO:0050909//sensory perception of taste	--
gene12112	31.134	37.03	43.61	17.392	16.948	22.244	14.456	14.305	16.949	20.663	15.814	13.803	21.457	21.316	16.855	614	800.41	806	309	303.69	406.4	243	256	306.33	405.39	259.99	259	347.31	411.15	354.96	HP30-2	XP_009361233.1 PREDICTED: mitochondrial import inner membrane translocase subunit TIM22-like [Pyrus x bretschneideri]	-	-	-	-	-	GO:0005515//protein binding	-	--
gene12124	10.395	9.619	10.773	5.176	6.587	6.542	4.439	5.707	4.49	6.387	5.065	6.177	7.296	7.286	7.361	283	287	275	127	163	165	103	141	112	173	115	160	163	194	214	Stoml2	XP_009361251.1 PREDICTED: stomatin-like protein 2, mitochondrial isoform X1 [Pyrus x bretschneideri]	-	-	-	-	GO:0030288//outer membrane-bounded periplasmic space	GO:0003674//molecular_function	GO:0045861//negative regulation of proteolysis	--
gene12127	2.199	4.582	4.401	16.953	17.986	12.349	7.539	3.438	5.234	33.106	24.711	11.837	4.815	8.719	2.421	74	169	132	514	550	385	211	105	156	1101	691	379	133	287	87	NAC091	XP_009361256.1 PREDICTED: NAC domain-containing protein 91-like isoform X1 [Pyrus x bretschneideri]	-	-	-	-	-	GO:0003677//DNA binding	GO:0006355//regulation of transcription, DNA-templated	NAC
gene12155	5.54	15.653	19.896	7.67	3.868	4.373	6.15	9.782	6.11	7.066	4.573	8.891	17.782	9.806	8.535	93	288	313	116	59	68	88	149	94	118	64	142	245	161	153	NHL26	XP_009361278.1 PREDICTED: NDR1/HIN1-like protein 12 [Pyrus x bretschneideri]	-	-	-	-	-	-	-	--
gene12156	12.119	12.624	18.216	15.137	9.586	14.64	11.387	10.064	14.636	10.806	11.702	19.643	30.441	29.464	38.497	487	556	686	548	350	545	390	367	539	432	392	751	1004	1158	1652	APRR5	XP_009361279.1 PREDICTED: two-component response regulator-like APRR5 [Pyrus x bretschneideri]	Organismal Systems	Environmental adaptation	ko04712//Circadian rhythm - plant	K12130	GO:0016020//membrane	GO:0000156//phosphorelay response regulator activity;GO:0003677//DNA binding;GO:0003700//DNA-binding transcription factor activity;GO:0004673//protein histidine kinase activity;GO:0005515//protein binding;GO:0005524//ATP binding	GO:0000160//phosphorelay signal transduction system;GO:0006355//regulation of transcription, DNA-templated;GO:0006796//phosphate-containing compound metabolic process;GO:0006808//regulation of nitrogen utilization;GO:0030436//asexual sporulation;GO:0042173//regulation of sporulation resulting in formation of a cellular spore	--
gene12157	53.193	40.007	80.209	87.955	105.478	120.411	81.393	83.469	77.122	88.468	88.478	91.899	38.351	42.003	31.578	1019	840	1440	1518	1836	2137	1329	1451	1354	1686	1413	1675	603	787	646	PSRP1	XP_009361284.1 PREDICTED: ribosome-binding factor PSRP1, chloroplastic [Pyrus x bretschneideri]	-	-	-	-	GO:0005840//ribosome;GO:0022626//cytosolic ribosome	GO:0045182//translation regulator activity	GO:0009386//translational attenuation;GO:0044238//primary metabolic process;GO:0048309//endoplasmic reticulum inheritance;GO:0051028//mRNA transport	--
gene1216	12.867	12.828	16.104	37.514	48.233	34.566	50.207	34.401	24.456	60.586	52.301	33.42	25.264	36.566	29.866	399	436	468	1048	1359	993	1327	968	695	1869	1352	986	643	1109	989	IFRD1	XP_009360597.1 PREDICTED: interferon-related developmental regulator 1-like [Pyrus x bretschneideri]	-	-	-	-	-	-	-	--
gene12162	1.705	0.583	0.455	3.666	9.381	7.246	11.751	21.136	8.255	8.997	17.894	9.407	5.323	7.626	5.089	16	6	4	31	80	63	94	180	71	84	140	84	41	70	51	--	-	-	-	-	-	-	-	-	--
gene1217	2.513	2.487	1.772	4.019	4.734	4	2.948	1.924	3.253	5.352	4.241	4.611	2.958	3.092	2.951	59	64	39	85	101	87	59	41	70	125	83	103	57	71	74	CYCD5-1	XP_009360605.1 PREDICTED: cyclin-D5-1-like [Pyrus x bretschneideri]	-	-	-	-	GO:0016021//integral component of membrane	-	GO:0009847//spore germination	--
gene12174	23.377	13.26	15.824	31.604	43.294	32.363	52.67	54.077	44.395	31.954	47.933	36.274	29.174	30.683	33.303	867	539	550	1056	1459	1112	1665	1820	1509	1179	1482	1280	888.08	1113	1319	CRK4	XP_009361299.1 PREDICTED: CDPK-related kinase 4-like [Pyrus x bretschneideri]	-	-	-	-	-	GO:0004672//protein kinase activity;GO:0005509//calcium ion binding;GO:0005515//protein binding;GO:0005524//ATP binding	GO:0006468//protein phosphorylation	--
gene12175	2.241	3.165	5.09	8.664	10.5	11.469	13.907	16.567	7.808	15.911	24.45	6.761	7.309	7.168	7.648	31	48	66	108	132	147	164	208	99	219	282	89	83	97	113	SAUR32	XP_018504015.1 PREDICTED: auxin-responsive protein SAUR32 [Pyrus x bretschneideri]	Environmental Information Processing	Signal transduction	ko04075//Plant hormone signal transduction	K14488	-	-	GO:0009733//response to auxin	--
gene12177	0.376	0.412	1.164	5.093	10.554	6.86	9.751	8.33	6.935	4.31	6.902	7.945	5.361	4.883	2.219	10	12	29	122	255	169	221	201	169	114	153	201	117	127	63	-	-	-	-	-	-	-	-	-	-
gene12179	34.083	24.169	44.174	101.007	125.095	98.344	127.699	132.282	93.246	85.79	98.654	111.836	127.009	107.035	95.385	615	478	747	1642	2051	1644	1964	2166	1542	1540	1484	1920	1881	1889	1838	ATHB-7	XP_009361303.1 PREDICTED: homeobox-leucine zipper protein ATHB-12-like [Pyrus x bretschneideri]	-	-	-	-	-	GO:0003677//DNA binding;GO:0004803//transposase activity;GO:0043565//sequence-specific DNA binding	GO:0006313//transposition, DNA-mediated;GO:0006355//regulation of transcription, DNA-templated	HD-ZIP
gene12194	14.158	27.168	26.102	4.56	4.163	3.307	4.003	3.095	4.457	5.296	3.675	5.147	7.861	10.987	15.061	610	1283	1054	177	163	132	147	121	176	227	132	211	278	463	693	OPT6	XP_009361323.1 PREDICTED: oligopeptide transporter 6-like [Pyrus x bretschneideri]	-	-	-	-	GO:0005575//cellular_component;GO:0005886//plasma membrane;GO:0005887//integral component of plasma membrane;GO:0016020//membrane;GO:0016021//integral component of membrane;GO:0031224//intrinsic component of membrane;GO:0031226//intrinsic component of plasma membrane;GO:0071944//cell periphery	GO:0003674//molecular_function;GO:0005215//transporter activity;GO:0022857//transmembrane transporter activity;GO:0035673//oligopeptide transmembrane transporter activity;GO:0042887//amide transmembrane transporter activity;GO:1904680//peptide transmembrane transporter activity	GO:0006810//transport;GO:0006857//oligopeptide transport;GO:0008104//protein localization;GO:0008150//biological_process;GO:0015031//protein transport;GO:0015833//peptide transport;GO:0033036//macromolecule localization;GO:0035672//oligopeptide transmembrane transport;GO:0042886//amide transport;GO:0045184//establishment of protein localization;GO:0051179//localization;GO:0051234//establishment o…	--
gene12220	1.812	2.056	2.201	1.99	2.978	2.49	3.22	2.949	1.798	2.419	2.765	2.312	5.556	4.475	5.353	44.68	55.56	50.86	44.21	66.72	56.87	67.67	65.99	40.63	59.33	56.83	54.23	112.43	107.92	140.95	--	XP_018504030.1 PREDICTED: uncharacterized protein LOC103951663 isoform X2 [Pyrus x bretschneideri]	-	-	-	-	-	-	-	--
gene12246	3.483	1.782	3.613	5.818	7.38	5.165	3.552	4.197	2.735	6.839	3.28	2.292	1.349	1.498	1.189	107	60	104	161	206	147	93	117	77	209	84	67	34	45	39	PME51	XP_009361395.1 PREDICTED: probable pectinesterase/pectinesterase inhibitor 51 [Pyrus x bretschneideri]	-	-	-	-	-	GO:0004857//enzyme inhibitor activity;GO:0030599//pectinesterase activity	GO:0042545//cell wall modification	--
gene1227	13.919	14.029	8.732	6.987	7.754	5.641	6.995	8.392	7.49	5.966	4.344	6.152	10.497	6.554	9.401	1103	1218	645	498	561	414	473	602	543	471	286	464	681	508	797	At4g27190	XP_009360651.1 PREDICTED: probable disease resistance protein At4g27220 isoform X1 [Pyrus x bretschneideri]	-	-	-	-	GO:0005737//cytoplasm	GO:0003674//molecular_function;GO:0003723//RNA binding;GO:0003724//RNA helicase activity;GO:0004813//alanine-tRNA ligase activity;GO:0005515//protein binding;GO:0005524//ATP binding;GO:0016887//ATP hydrolysis activity;GO:0017111//nucleoside-triphosphatase activity;GO:0043531//ADP binding	GO:0006419//alanyl-tRNA aminoacylation;GO:0009306//protein secretion;GO:0015074//DNA integration	--
gene12273	10.127	13.496	19.022	8.799	5.009	7.206	4.672	4.347	4.759	6.367	4.732	5.9	7.209	8.027	6.322	267	390	470	209	120	176	105	104	115	167	104	148	156	207	178	--	XP_009361423.1 PREDICTED: uncharacterized protein LOC103951703 [Pyrus x bretschneideri]	-	-	-	-	-	-	-	--
gene12318	4.355	5.343	6.049	3.207	4.542	3.389	1.78	1.865	2.499	1.819	1.531	2.039	3.361	4.085	2.249	51.76	69.6	67.37	34.34	49.05	37.31	18.03	20.11	27.22	21.51	15.17	23.06	32.78	47.48	28.54	GATC	XP_009361499.1 PREDICTED: glutamyl-tRNA(Gln) amidotransferase subunit C, chloroplastic/mitochondrial-like [Pyrus x bretschneideri]	Metabolism;Genetic Information Processing	Global and overview maps;Translation	ko01100//Metabolic pathways;ko00970//Aminoacyl-tRNA biosynthesis	K02435;K02435	GO:0030956//glutamyl-tRNA(Gln) amidotransferase complex	GO:0050567//glutaminyl-tRNA synthase (glutamine-hydrolyzing) activity	GO:0006424//glutamyl-tRNA aminoacylation;GO:0006450//regulation of translational fidelity	--
gene12340	4.203	9.164	5.627	7.188	3.716	3.794	5.659	2.617	3.418	2.465	1.481	5.088	15.216	7.517	7.68	99.16	236.94	124.41	152.77	79.66	82.92	113.79	56.03	73.9	57.86	29.13	114.21	294.62	173.44	193.49	CAD1	XP_009361508.1 PREDICTED: probable cinnamyl alcohol dehydrogenase 1 [Pyrus x bretschneideri]	-	-	-	-	-	GO:0004024//alcohol dehydrogenase activity, zinc-dependent;GO:0004617//phosphoglycerate dehydrogenase activity;GO:0008270//zinc ion binding;GO:0008743//L-threonine 3-dehydrogenase activity;GO:0016491//oxidoreductase activity;GO:0016655//oxidoreductase activity, acting on NAD(P)H, quinone or similar compound as acceptor;GO:0018467//formaldehyde dehydrogenase activity;GO:0050607//mycothiol-dependen…	GO:0006113//fermentation;GO:0006564//L-serine biosynthetic process;GO:0006567//threonine catabolic process;GO:0008152//metabolic process;GO:0009404//toxin metabolic process;GO:0010127//mycothiol-dependent detoxification;GO:0019439//aromatic compound catabolic process;GO:0030494//bacteriochlorophyll biosynthetic process;GO:0046292//formaldehyde metabolic process	--
gene12344	9.056	27.954	28.532	21.168	11.299	13.363	13.126	6.49	9.004	9.707	5.323	9.958	38.982	21.833	21.224	228.84	787.62	698.59	489.49	263.87	319.99	283.89	149.97	210.75	250.54	114.78	238.01	816.02	547.8	580.12	CAD1	XP_009361508.1 PREDICTED: probable cinnamyl alcohol dehydrogenase 1 [Pyrus x bretschneideri]	-	-	-	-	-	GO:0004024//alcohol dehydrogenase activity, zinc-dependent;GO:0004617//phosphoglycerate dehydrogenase activity;GO:0008270//zinc ion binding;GO:0008743//L-threonine 3-dehydrogenase activity;GO:0016491//oxidoreductase activity;GO:0016655//oxidoreductase activity, acting on NAD(P)H, quinone or similar compound as acceptor;GO:0018467//formaldehyde dehydrogenase activity;GO:0050607//mycothiol-dependen…	GO:0006113//fermentation;GO:0006564//L-serine biosynthetic process;GO:0006567//threonine catabolic process;GO:0008152//metabolic process;GO:0009404//toxin metabolic process;GO:0010127//mycothiol-dependent detoxification;GO:0019439//aromatic compound catabolic process;GO:0030494//bacteriochlorophyll biosynthetic process;GO:0046292//formaldehyde metabolic process	--
gene12347	33.992	35.896	32.835	7.792	7.52	6.889	5.019	4.945	5.08	4.734	3.743	6.445	12.898	10.777	10.668	1262	1461	1142	261	254	237	159	167	173	175	116	228	394	392	424	COL9	XP_009361520.1 PREDICTED: zinc finger protein CONSTANS-LIKE 9 isoform X1 [Pyrus x bretschneideri]	-	-	-	-	GO:0005575//cellular_component;GO:0005622//intracellular anatomical structure;GO:0005634//nucleus;GO:0043226//organelle;GO:0043227//membrane-bounded organelle;GO:0043229//intracellular organelle;GO:0043231//intracellular membrane-bounded organelle	GO:0003674//molecular_function;GO:0003700//DNA-binding transcription factor activity;GO:0005488//binding;GO:0005515//protein binding;GO:0008270//zinc ion binding;GO:0043167//ion binding;GO:0043169//cation binding;GO:0046872//metal ion binding;GO:0046914//transition metal ion binding;GO:0140110//transcription regulator activity	GO:0006355//regulation of transcription, DNA-templated;GO:0007623//circadian rhythm;GO:0008150//biological_process;GO:0009889//regulation of biosynthetic process;GO:0010468//regulation of gene expression;GO:0010556//regulation of macromolecule biosynthetic process;GO:0019219//regulation of nucleobase-containing compound metabolic process;GO:0019222//regulation of metabolic process;GO:0031323//reg…	CO-like
gene12348	11.009	11.249	10.344	6.651	5.147	5.364	7.43	6.671	5.9	5.68	6.72	9.394	11.456	13.911	14.963	224	251	199	123	96	102	130	123	111	116	115	183	193	278	328	--	XP_009361522.1 PREDICTED: RRP15-like protein isoform X1 [Pyrus x bretschneideri]	-	-	-	-	GO:0005575//cellular_component;GO:0005622//intracellular anatomical structure;GO:0005634//nucleus;GO:0005730//nucleolus;GO:0030684//preribosome;GO:0030687//preribosome, large subunit precursor;GO:0031974//membrane-enclosed lumen;GO:0031981//nuclear lumen;GO:0032991//protein-containing complex;GO:0043226//organelle;GO:0043227//membrane-bounded organelle;GO:0043228//non-membrane-bounded organelle;G…	GO:0003674//molecular_function	GO:0000460//maturation of 5.8S rRNA;GO:0000463//maturation of LSU-rRNA from tricistronic rRNA transcript (SSU-rRNA, 5.8S rRNA, LSU-rRNA);GO:0000466//maturation of 5.8S rRNA from tricistronic rRNA transcript (SSU-rRNA, 5.8S rRNA, LSU-rRNA);GO:0000470//maturation of LSU-rRNA;GO:0006139//nucleobase-containing compound metabolic process;GO:0006364//rRNA processing;GO:0006396//RNA processing;GO:000672…	--
gene12349	21.622	22.539	36.647	19.568	11.804	11.516	9.705	15.34	7.906	9.806	9.581	7.795	11.469	13.241	11.059	379	433	602	309	188	187	145	244	127	171	140	130	165	227	207	XERICO	XP_009361524.1 PREDICTED: probable E3 ubiquitin-protein ligase XERICO [Pyrus x bretschneideri]	-	-	-	-	GO:0005575//cellular_component;GO:0005622//intracellular anatomical structure;GO:0005634//nucleus;GO:0005680//anaphase-promoting complex;GO:0005737//cytoplasm;GO:0016020//membrane;GO:0016021//integral component of membrane;GO:0031224//intrinsic component of membrane;GO:0043226//organelle;GO:0043227//membrane-bounded organelle;GO:0043229//intracellular organelle;GO:0043231//intracellular membrane-…	GO:0003674//molecular_function;GO:0003824//catalytic activity;GO:0004335//galactokinase activity;GO:0004842//ubiquitin-protein transferase activity;GO:0005488//binding;GO:0008270//zinc ion binding;GO:0016740//transferase activity;GO:0019787//ubiquitin-like protein transferase activity;GO:0043167//ion binding;GO:0043169//cation binding;GO:0046872//metal ion binding;GO:0061630//ubiquitin protein li…	GO:0001101//response to acid chemical;GO:0006012//galactose metabolic process;GO:0006066//alcohol metabolic process;GO:0006082//organic acid metabolic process;GO:0006464//cellular protein modification process;GO:0006508//proteolysis;GO:0006511//ubiquitin-dependent protein catabolic process;GO:0006629//lipid metabolic process;GO:0006714//sesquiterpenoid metabolic process;GO:0006720//isoprenoid met…	--
gene12350	46.616	46.256	31.393	15.157	12.57	12.035	10.215	5.943	15.507	10.869	8.524	8.685	14.201	15.177	16.648	1656	1800	1044	484	406	395	310	192	506	385	253	293	415	528	633	--	XP_009361526.1 PREDICTED: uncharacterized protein LOC103951796 [Pyrus x bretschneideri]	-	-	-	-	-	-	-	--
gene1237	103.555	135.166	160.494	25.174	21.808	27.5	21.24	18.137	22.771	19.853	15.083	22.834	46.894	48.732	47.16	1573	2250.36	2284.72	344.51	301	387	275	250	317	300	191	330	584.64	724	765	WLIM1	XP_009360821.1 PREDICTED: LIM domain-containing protein WLIM1-like [Pyrus x bretschneideri]	-	-	-	-	-	GO:0046872//metal ion binding	-	--
gene1240	21.248	29.243	37.813	11.832	11.256	9.563	2.958	2.381	4.48	11.584	4.406	4.694	1.404	2.651	0.944	295	445	492	148	142	123	35	30	57	160	51	62	16	36	14	FRO1	XP_009360877.1 PREDICTED: NADH dehydrogenase [ubiquinone] iron-sulfur protein 4, mitochondrial-like [Pyrus x bretschneideri]	Metabolism;Metabolism	Global and overview maps;Energy metabolism	ko01100//Metabolic pathways;ko00190//Oxidative phosphorylation	K03937;K03937	-	GO:0016651//oxidoreductase activity, acting on NAD(P)H	GO:0022900//electron transport chain	--
gene12403	101.812	48.311	80.179	360.404	390.838	380.06	1088.5	1357.46	755.736	445.319	644.376	579.842	519.478	589.966	544.497	4977.77	2588.84	3673.78	15874.9	17362.9	17214.8	45360.9	60225.9	33862.9	21659.9	26263.9	26972.8	20845.9	28211.8	28428.8	BGAL2	NP_001289260.1 beta-galactosidase precursor [Pyrus x bretschneideri]	-	-	-	-	GO:0009341//beta-galactosidase complex	GO:0004565//beta-galactosidase activity	GO:0005975//carbohydrate metabolic process	--
gene12407	22.873	39.108	28.314	23.689	18.467	18.468	17.115	13	18.309	22.388	17.787	22.936	38.716	33.544	39.324	762	1428	884	711	559	570	486	393	559	742	494	727	1058.62	1093	1399	MSI4	XP_009361600.1 PREDICTED: WD-40 repeat-containing protein MSI4-like [Pyrus x bretschneideri]	-	-	-	-	-	GO:0005515//protein binding	-	--
gene12408	51.266	69.688	74.223	44.398	31.736	43.956	25.708	27.905	27.631	37.402	27.152	34.111	40.297	45.44	38.327	496	739	673	387	279	394	212	245	245	360	219	314	320	430	396	TMEM258	XP_009361601.1 PREDICTED: transmembrane protein 258 [Pyrus x bretschneideri]	-	-	-	-	GO:0034998//oligosaccharyltransferase I complex	-	GO:0006487//protein N-linked glycosylation	--
gene1241	1.608	1.767	2.223	8.68	9.089	8.481	9.69	9.544	5.622	7.053	7.233	5.8	3.74	1.906	1.095	44	53	57	214	226	215	226	237	141	192	165	151	84	51	32	--	XP_018504877.1 PREDICTED: uncharacterized protein LOC103951252 [Pyrus x bretschneideri]	-	-	-	-	-	-	-	--
gene12416	3.959	9.189	7.91	2.818	4.232	3.825	3.125	2.666	5.077	3.426	2.849	2.671	5.81	5.199	4.084	67.31	171.4	126	43	65.14	60	45.22	41.08	79	57.64	40.12	43	81	86.37	74.28	--	XP_018504092.1 PREDICTED: uncharacterized protein LOC103951873 isoform X1 [Pyrus x bretschneideri]	-	-	-	-	-	GO:0003674//molecular_function;GO:0003824//catalytic activity;GO:0008236//serine-type peptidase activity;GO:0016787//hydrolase activity;GO:0016788//hydrolase activity, acting on ester bonds;GO:0047570//3-oxoadipate enol-lactonase activity;GO:0070205//2-succinyl-6-hydroxy-2,4-cyclohexadiene-1-carboxylate synthase activity	GO:0006112//energy reserve metabolic process;GO:0006508//proteolysis;GO:0009102//biotin biosynthetic process;GO:0009234//menaquinone biosynthetic process;GO:0015979//photosynthesis;GO:0030163//protein catabolic process;GO:0042952//beta-ketoadipate pathway	--
gene12417	12.347	16.232	16.708	6.416	6.794	5.513	4.28	4.886	3.919	4.457	5.875	4.917	10.599	10.73	6.622	220	317	279	103	110	91	65	79	64	79	80	82	155	187	126	--	XP_009361615.1 PREDICTED: uncharacterized protein LOC103951872 isoform X1 [Pyrus x bretschneideri]	-	-	-	-	-	GO:0003674//molecular_function;GO:0003824//catalytic activity;GO:0008236//serine-type peptidase activity;GO:0016787//hydrolase activity;GO:0016788//hydrolase activity, acting on ester bonds;GO:0047570//3-oxoadipate enol-lactonase activity;GO:0070205//2-succinyl-6-hydroxy-2,4-cyclohexadiene-1-carboxylate synthase activity	GO:0006112//energy reserve metabolic process;GO:0006508//proteolysis;GO:0009102//biotin biosynthetic process;GO:0009234//menaquinone biosynthetic process;GO:0015979//photosynthesis;GO:0030163//protein catabolic process;GO:0042952//beta-ketoadipate pathway	--
gene12418	16.185	21.355	13.639	12.421	10.035	9.065	5.988	3.918	6.902	9.626	7.196	7.153	8.956	7.382	7.374	742	1073	586	513	418	385	234	163	290	439	275	312	337	331	361	At5g66900	XP_009361614.1 PREDICTED: probable disease resistance protein At5g66900 [Pyrus x bretschneideri]	-	-	-	-	-	GO:0043531//ADP binding	-	--
gene1242	11.925	6.471	6.043	40.638	44.379	37.665	45.953	48.538	50.693	40.452	62.36	48.717	29.659	23.853	25.824	459	273	218	1410	1553	1344	1512	1698	1790	1549	2001	1785	937	898	1065	--	XP_009360887.1 PREDICTED: trichohyalin-like [Pyrus x bretschneideri]	-	-	-	-	-	-	-	--
gene12429	3.354	5.195	5.577	1.905	1.975	2.273	0.732	0.43	1.192	1.647	1.029	2.624	2.376	3.19	3.287	43	73	67	22	23	27	8	5	14	21	11	32	25	40	45	--	XP_009361636.1 PREDICTED: uncharacterized protein LOC103951883 [Pyrus x bretschneideri]	-	-	-	-	-	-	-	--
gene12445	24.538	33.325	27.152	6.821	4.81	4.952	3.097	2.003	3.825	5.612	2.336	4.73	7.593	7.478	6.403	567	844	588	142	101	106	61	42	81	129	45	104	144	169	158	MKK2	XP_009361655.1 PREDICTED: mitogen-activated protein kinase kinase 2-like [Pyrus x bretschneideri]	Environmental Information Processing	Signal transduction	ko04016//MAPK signaling pathway - plant	K20603	GO:0005575//cellular_component;GO:0005622//intracellular anatomical structure;GO:0005737//cytoplasm;GO:0005886//plasma membrane;GO:0016020//membrane;GO:0071944//cell periphery	GO:0000166//nucleotide binding;GO:0003674//molecular_function;GO:0003824//catalytic activity;GO:0004672//protein kinase activity;GO:0004674//protein serine/threonine kinase activity;GO:0004708//MAP kinase kinase activity;GO:0004712//protein serine/threonine/tyrosine kinase activity;GO:0005488//binding;GO:0005524//ATP binding;GO:0016301//kinase activity;GO:0016709//oxidoreductase activity, acting …	GO:0000165//MAPK cascade;GO:0001932//regulation of protein phosphorylation;GO:0001934//positive regulation of protein phosphorylation;GO:0002376//immune system process;GO:0003002//regionalization;GO:0006464//cellular protein modification process;GO:0006468//protein phosphorylation;GO:0006744//ubiquinone biosynthetic process;GO:0006793//phosphorus metabolic process;GO:0006796//phosphate-containing…	--
gene12452	8.17	11.053	12.551	13.134	14.224	17.999	12.56	12.302	11.681	17.062	14.278	12.251	6.65	7.957	4.749	232	344	334	336	367	473.51	304	317	304	482	338	331	155	221	144	TS1	XP_009361662.1 PREDICTED: threonine synthase, chloroplastic-like [Pyrus x bretschneideri]	Metabolism;Metabolism;Metabolism;Metabolism;Metabolism	Global and overview maps;Global and overview maps;Global and overview maps;Amino acid metabolism;Metabolism of cofactors and vitamins	ko01100//Metabolic pathways;ko01110//Biosynthesis of secondary metabolites;ko01230//Biosynthesis of amino acids;ko00260//Glycine, serine and threonine metabolism;ko00750//Vitamin B6 metabolism	K01733;K01733;K01733;K01733;K01733	-	GO:0003824//catalytic activity;GO:0004124//cysteine synthase activity;GO:0004794//L-threonine ammonia-lyase activity;GO:0004795//threonine synthase activity;GO:0016831//carboxy-lyase activity;GO:0030170//pyridoxal phosphate binding	GO:0006535//cysteine biosynthetic process from serine;GO:0009058//biosynthetic process;GO:0009088//threonine biosynthetic process;GO:0009097//isoleucine biosynthetic process;GO:0009228//thiamine biosynthetic process;GO:0019295//coenzyme M biosynthetic process	--
gene12469	26.955	28.349	33.498	29.705	18.125	22.498	14.793	13.895	12.845	19.723	14.662	22.042	20.3	20.192	20.964	419	483	488	416	256	324	196	196	183	305	190	326	259	307	348	EFL3	XP_009361683.1 PREDICTED: protein ELF4-LIKE 3 [Pyrus x bretschneideri]	-	-	-	-	-	-	-	--
gene12477	18.506	19.379	21.616	9.211	8.702	7.987	6.743	7.731	9.902	8.59	6.219	7.225	17.072	22.281	17.456	373	434	402	166	154	155	120	137	176	173	99	144	287	418	379	--	XP_009361687.1 PREDICTED: uncharacterized protein LOC103951924 [Pyrus x bretschneideri]	Genetic Information Processing	Transcription	ko03020//RNA polymerase	K03026	GO:0000228//nuclear chromosome;GO:0000428//DNA-directed RNA polymerase complex;GO:0000785//chromatin;GO:0005575//cellular_component;GO:0005622//intracellular anatomical structure;GO:0005634//nucleus;GO:0005654//nucleoplasm;GO:0005666//RNA polymerase III complex;GO:0005694//chromosome;GO:0005737//cytoplasm;GO:0005829//cytosol;GO:0016604//nuclear body;GO:0016607//nuclear speck;GO:0030880//RNA polym…	GO:0003674//molecular_function;GO:0003676//nucleic acid binding;GO:0003677//DNA binding;GO:0003682//chromatin binding;GO:0003824//catalytic activity;GO:0003899//DNA-directed 5'-3' RNA polymerase activity;GO:0005488//binding;GO:0016740//transferase activity;GO:0016772//transferase activity, transferring phosphorus-containing groups;GO:0016779//nucleotidyltransferase activity;GO:0034062//5'-3' RNA …	GO:0001817//regulation of cytokine production;GO:0001819//positive regulation of cytokine production;GO:0002252//immune effector process;GO:0002376//immune system process;GO:0002682//regulation of immune system process;GO:0002684//positive regulation of immune system process;GO:0006139//nucleobase-containing compound metabolic process;GO:0006351//transcription, DNA-templated;GO:0006383//transcrip…	--
gene12481	14.965	14.043	10.175	19.477	20.005	15.846	21.565	17.768	17.926	22.4	18.78	28.871	33.865	28.376	31.397	736	757	469	863	894	722	904	793	808	1096	770	1351	1367	1365	1649	dennd5b	XP_009361695.1 PREDICTED: uncharacterized protein LOC103951929 [Pyrus x bretschneideri]	-	-	-	-	-	-	-	--
gene12482	27.744	23.415	18.392	16.9	18.651	15.668	21.771	19.982	21.227	21.742	15.967	21.424	44.107	50.261	40.138	672.41	621.98	417.75	369	410.72	351.79	449.74	439.47	471.48	524.23	322.6	494.02	877.38	1191.42	1038.83	OPR3	XP_009361696.1 PREDICTED: 12-oxophytodienoate reductase 3 [Pyrus x bretschneideri]	Metabolism;Metabolism;Metabolism	Global and overview maps;Global and overview maps;Lipid metabolism	ko01100//Metabolic pathways;ko01110//Biosynthesis of secondary metabolites;ko00592//alpha-Linolenic acid metabolism	K05894;K05894;K05894	-	GO:0010181//FMN binding;GO:0016491//oxidoreductase activity	-	--
gene12494	2.828	3.125	4.393	6.13	7.176	4.977	8.259	8.274	6.361	7.298	8.417	7.149	4.974	5.837	4.972	66.18	80.24	96.41	129.51	152.39	107.92	164.79	175.77	136.49	169.91	164.3	159.03	95.54	133.64	124.53	--	XP_009361708.1 PREDICTED: uncharacterized protein LOC103951937 [Pyrus x bretschneideri]	-	-	-	-	-	GO:0008080//N-acetyltransferase activity;GO:0008999//ribosomal-protein-alanine N-acetyltransferase activity;GO:0016747//acyltransferase activity, transferring groups other than amino-acyl groups;GO:0035447//mycothiol synthase activity	GO:0006464//cellular protein modification process;GO:0010125//mycothiol biosynthetic process;GO:0042254//ribosome biogenesis	--
gene1250	2.049	2.203	6.754	3.168	2.295	6.398	5.065	2.419	4.312	1.324	4.038	6.46	9.406	6.397	6.51	56	66	173	78	57	162	118	60	108	36	92	168	211	171	190	LCAT1	XP_009360974.1 PREDICTED: lecithin-cholesterol acyltransferase-like 1 [Pyrus x bretschneideri]	-	-	-	-	GO:0005575//cellular_component;GO:0005622//intracellular anatomical structure;GO:0005737//cytoplasm;GO:0005773//vacuole;GO:0005774//vacuolar membrane;GO:0016020//membrane;GO:0016021//integral component of membrane;GO:0031090//organelle membrane;GO:0031224//intrinsic component of membrane;GO:0043226//organelle;GO:0043227//membrane-bounded organelle;GO:0043229//intracellular organelle;GO:0043231//i…	GO:0003674//molecular_function;GO:0003824//catalytic activity;GO:0008374//O-acyltransferase activity;GO:0016740//transferase activity;GO:0016746//acyltransferase activity;GO:0016747//acyltransferase activity, transferring groups other than amino-acyl groups;GO:0016788//hydrolase activity, acting on ester bonds	GO:0006629//lipid metabolic process;GO:0008150//biological_process;GO:0008152//metabolic process;GO:0044238//primary metabolic process;GO:0071704//organic substance metabolic process	--
gene12502	5.763	6.835	7.568	2.411	2.342	2.775	2.184	1.221	2.08	2.406	1.489	2.05	2.7	2.855	3.196	130	169	160	49	48	58	42	25	43	54	28	44	50	63	77	--	XP_009361747.1 PREDICTED: uncharacterized protein LOC103951971 [Pyrus x bretschneideri]	-	-	-	-	GO:0009342//glutamate synthase complex (NADPH)	GO:0003824//catalytic activity;GO:0004148//dihydrolipoyl dehydrogenase activity;GO:0004355//glutamate synthase (NADPH) activity;GO:0004729//oxygen-dependent protoporphyrinogen oxidase activity;GO:0008767//UDP-galactopyranose mutase activity;GO:0016166//phytoene dehydrogenase activity;GO:0016491//oxidoreductase activity;GO:0016616//oxidoreductase activity, acting on the CH-OH group of donors, NAD …	GO:0006096//glycolytic process;GO:0006537//glutamate biosynthetic process;GO:0006631//fatty acid metabolic process;GO:0006744//ubiquinone biosynthetic process;GO:0006779//porphyrin-containing compound biosynthetic process;GO:0009228//thiamine biosynthetic process;GO:0009273//peptidoglycan-based cell wall biogenesis;GO:0015995//chlorophyll biosynthetic process;GO:0016117//carotenoid biosynthetic p…	--
gene12503	167.968	160.679	332.58	413.008	561.169	524.885	367.566	429.169	367.724	367.635	320.636	428.982	218.822	170.91	131.479	1877	1968	3483	4158	5698	5434	3501	4352	3766	4087	2987	4561	2007	1868	1569	PSBR	XP_009361750.1 PREDICTED: photosystem II 10 kDa polypeptide, chloroplastic-like [Pyrus x bretschneideri]	Metabolism;Metabolism	Global and overview maps;Energy metabolism	ko01100//Metabolic pathways;ko00195//Photosynthesis	K03541;K03541	GO:0009523//photosystem II;GO:0009654//photosystem II oxygen evolving complex;GO:0042651//thylakoid membrane	-	GO:0015979//photosynthesis	--
gene1252	8.366	8.55	8.811	4.098	4.76	3.537	4.152	4.381	3.885	4.15	3.328	2.939	5.163	4.757	5.196	383	429	378	169	198	150	162	182	163	189	127	128	194	213	254	PUB30	XP_009360997.1 PREDICTED: U-box domain-containing protein 30-like [Pyrus x bretschneideri]	-	-	-	-	-	GO:0004842//ubiquitin-protein transferase activity;GO:0005198//structural molecule activity;GO:0008270//zinc ion binding	GO:0016567//protein ubiquitination	--
gene12547	20.428	10.859	8.497	14.16	14.969	16.47	14.884	24.255	20.671	24.518	25.909	19.869	9.827	11.209	13.378	888.07	517.41	346.17	554.58	591.31	663.35	551.52	956.86	823.58	1060.36	938.98	821.82	350.64	476.61	621.08	At4g27290	KAB2636872.1 G-type lectin S-receptor-like serine/threonine-protein kinase [Pyrus ussuriensis x Pyrus communis]	-	-	-	-	-	GO:0004672//protein kinase activity;GO:0004674//protein serine/threonine kinase activity;GO:0005524//ATP binding	GO:0006468//protein phosphorylation;GO:0048544//recognition of pollen	--
gene12550	41.138	15.21	25.725	56.992	86.202	71.479	67.642	98.524	68.45	61.976	71.867	54.074	37.934	52.233	55.766	802	325	470	1001	1527	1291	1124	1743	1223	1202	1168	1003	606.99	995.97	1160.99	BRG3	XP_009361860.1 PREDICTED: probable BOI-related E3 ubiquitin-protein ligase 3 [Pyrus x bretschneideri]	-	-	-	-	-	GO:0016872//intramolecular lyase activity	-	--
gene12551	21.922	6.198	9.517	24.888	29.401	33.603	47.331	83.633	35.88	39.66	43.144	35.349	11.222	18.238	13.074	526	163	214	538	641	746.97	968	1821	789	946.7	863	807	221	428	335	At4g01037	XP_009361803.1 PREDICTED: protein ROOT PRIMORDIUM DEFECTIVE 1-like [Pyrus x bretschneideri]	-	-	-	-	-	-	-	--
gene12552	216.237	101.484	123.961	366.771	457.245	358.685	383.978	390.118	380.515	515.699	414.886	388.614	131.266	112.219	116.802	10366.5	5332.41	5569.33	15841	19917.7	15930.5	15690.1	16971.4	16718.3	24595	16581.1	17725.6	5165	5261.82	5979.69	-	-	-	-	-	-	-	-	-	-
gene12582	23.857	10.961	15.787	15.479	18.494	12.814	18.459	24.286	17.021	16.941	22.696	16.904	11.191	7.926	9.244	313	157	194	182.58	220	155.38	206.44	289	204	221	247.8	211	120	101	129	-	-	-	-	-	-	-	-	-	-
gene12590	4.986	5.946	6.954	2.265	1.838	1.652	1.796	1.891	1.721	1.725	2.059	3.315	5.68	5.738	7.623	215	281	281	88	72	66	66	74	68	74	74	136	201	242	351	CES101	XP_009361842.1 PREDICTED: G-type lectin S-receptor-like serine/threonine-protein kinase CES101 isoform X1 [Pyrus x bretschneideri]	-	-	-	-	-	GO:0004672//protein kinase activity;GO:0005524//ATP binding	GO:0006468//protein phosphorylation	--
gene12595	59.109	67.606	77.109	38.793	30.929	36.735	29.654	30.355	38.848	35.89	32.945	38.656	49.127	56.385	53.756	1485	1861.6	1815.5	878.05	706.04	855	635	692.04	894.46	897	690	924	1013	1385.51	1442.2	STR1	XP_009361846.1 PREDICTED: thiosulfate/3-mercaptopyruvate sulfurtransferase 1, mitochondrial-like [Pyrus x bretschneideri]	Metabolism;Metabolism;Metabolism;Genetic Information Processing	Global and overview maps;Amino acid metabolism;Energy metabolism;Folding, sorting and degradation	ko01100//Metabolic pathways;ko00270//Cysteine and methionine metabolism;ko00920//Sulfur metabolism;ko04122//Sulfur relay system	K01011;K01011;K01011;K01011	-	-	-	--
gene12630	11.354	13.945	12.478	2.37	1.325	1.337	1.844	0.67	1.28	0.918	0.711	0.842	2.161	1.762	2.739	377	494	382	72	37	39	53	17	36	29	16	27	58	56	95	RPPL1	XP_009361901.1 PREDICTED: putative disease resistance RPP13-like protein 1 isoform X1 [Pyrus x bretschneideri]	-	-	-	-	GO:0009379//Holliday junction helicase complex;GO:0043190//ATP-binding cassette (ABC) transporter complex	GO:0003924//GTPase activity;GO:0005047//signal recognition particle binding;GO:0005524//ATP binding;GO:0009378//four-way junction helicase activity;GO:0016887//ATP hydrolysis activity;GO:0043214//ABC-type bacteriocin transporter activity;GO:0043531//ADP binding	GO:0006281//DNA repair;GO:0006310//DNA recombination;GO:0009306//protein secretion;GO:0043213//bacteriocin transport	--
gene12636	0.229	0.179	0.349	5.482	4.788	4.272	9.363	9.191	9.279	5.063	7.651	4.985	16.219	13.31	12.956	7	6	10	151	133	121	244	255	260	154	195	145	407	398	423	LNK3	XP_009361906.1 PREDICTED: protein LNK3-like [Pyrus x bretschneideri]	-	-	-	-	-	-	-	--
gene12662	288.932	372.556	531.737	189.891	152.062	193.932	139.809	119.281	157.723	150.573	103.1	149.077	217.208	225.659	181.903	4575.22	6466	7891	2709	2187.9	2845	1887	1714	2288.92	2372	1361	2246	2823	3494.93	3076	At5g12110	XP_018504161.1 PREDICTED: elongation factor 1-beta 2-like [Pyrus x bretschneideri]	-	-	-	-	-	GO:0003746//translation elongation factor activity	GO:0006414//translational elongation	--
gene12666	29.516	35.953	29.845	16.024	17.436	16.024	17.608	15.766	14.175	16.216	16.972	15	18.166	15.933	15.642	924	1234	876	452	496	465	470	448	407	505	443	447	467	488	523	LAF3	XP_009361932.1 PREDICTED: uncharacterized protein LOC103952132 isoform X3 [Pyrus x bretschneideri]	-	-	-	-	-	GO:0000034//adenine deaminase activity;GO:0003674//molecular_function;GO:0003824//catalytic activity;GO:0004151//dihydroorotase activity;GO:0004157//dihydropyrimidinase activity;GO:0008448//N-acetylglucosamine-6-phosphate deacetylase activity;GO:0008798//beta-aspartyl-peptidase activity;GO:0008892//guanine deaminase activity;GO:0009039//urease activity;GO:0016151//nickel cation binding;GO:0016787…	GO:0006040//amino sugar metabolic process;GO:0006147//guanine catabolic process;GO:0006168//adenine salvage;GO:0006508//proteolysis;GO:0006548//histidine catabolic process;GO:0008152//metabolic process;GO:0009220//pyrimidine ribonucleotide biosynthetic process;GO:0019627//urea metabolic process;GO:0019634//organic phosphonate metabolic process	--
gene12680	4.654	6.729	4.879	1.858	1.393	1.177	1.533	1.71	2.628	1.765	1.591	1.545	2.537	2.254	1.72	114	180.65	112	41	31	26.72	32	38	59	43	32.48	36	51	54	45	PRAF1	XP_009362005.2 PREDICTED: uncharacterized protein LOC103952185 [Pyrus x bretschneideri]	-	-	-	-	-	GO:0046872//metal ion binding	-	--
gene12688	6.254	4.826	7.558	5.921	4.022	5.307	3.542	4.052	3.007	5.472	4.75	3.976	3.749	3.201	2.087	150.15	127	170.06	128.07	87.75	118.06	72.48	88.28	66.17	130.7	95.07	90.82	73.88	75.18	53.5	DIS1	XP_009361976.1 PREDICTED: E3 ubiquitin-protein ligase SINAT5-like [Pyrus x bretschneideri]	Genetic Information Processing	Folding, sorting and degradation	ko04120//Ubiquitin mediated proteolysis	K04506	GO:0000109//nucleotide-excision repair complex;GO:0005737//cytoplasm	-	GO:0006289//nucleotide-excision repair;GO:0006511//ubiquitin-dependent protein catabolic process;GO:0007275//multicellular organism development;GO:0043066//negative regulation of apoptotic process	--
gene12693	7.396	4.115	4.299	13.638	15.219	13.667	25.85	24.907	24.764	17.888	26.582	22.034	50.501	47.382	58.543	320	196	177	511	586	526	912	947	937	743	929	868	1714	1943	2654	LNK2	XP_009361981.1 PREDICTED: protein LNK2-like isoform X1 [Pyrus x bretschneideri]	-	-	-	-	-	-	-	--
gene12712	20.897	20.578	13.529	9.236	8.188	9.947	8.23	7.536	8.214	8.762	5.439	8.622	12.14	7.307	9.234	1424	1537	864	567	507	628	478	466	513	594	309	559	679	487	672	ARF19	XP_009362016.1 PREDICTED: auxin response factor 19-like [Pyrus x bretschneideri]	-	-	-	-	GO:0005634//nucleus	GO:0003677//DNA binding;GO:0005515//protein binding	GO:0006355//regulation of transcription, DNA-templated;GO:0009725//response to hormone	ARF
gene12733	2.528	0.498	1.64	3.907	2.619	2.729	12.97	17.208	4.814	4.584	2.973	2.657	5.557	8.87	6.035	51	11	31	71	48	51	223	315	89	92	50	51	92	175	130	AOX3	XP_018504210.1 PREDICTED: ubiquinol oxidase, mitochondrial-like [Pyrus x bretschneideri]	-	-	-	-	GO:0005575//cellular_component;GO:0005622//intracellular anatomical structure;GO:0005737//cytoplasm;GO:0005739//mitochondrion;GO:0005740//mitochondrial envelope;GO:0005743//mitochondrial inner membrane;GO:0016020//membrane;GO:0016021//integral component of membrane;GO:0019866//organelle inner membrane;GO:0031090//organelle membrane;GO:0031224//intrinsic component of membrane;GO:0031966//mitochond…	GO:0003674//molecular_function;GO:0003824//catalytic activity;GO:0004497//monooxygenase activity;GO:0005488//binding;GO:0009916//alternative oxidase activity;GO:0016491//oxidoreductase activity;GO:0016679//oxidoreductase activity, acting on diphenols and related substances as donors;GO:0016682//oxidoreductase activity, acting on diphenols and related substances as donors, oxygen as acceptor;GO:00…	GO:0006091//generation of precursor metabolites and energy;GO:0006744//ubiquinone biosynthetic process;GO:0008150//biological_process;GO:0008152//metabolic process;GO:0009060//aerobic respiration;GO:0009987//cellular process;GO:0010230//alternative respiration;GO:0015980//energy derivation by oxidation of organic compounds;GO:0044237//cellular metabolic process;GO:0045333//cellular respiration	--
gene12740	61.674	73.412	102.055	33.926	28.469	36.004	29.39	22.505	29.414	32.297	21.312	29.406	43.543	44.196	35.506	906	1182	1405	449	380	490	368	300	396	472	261	411	525	635	557	VIT_05s0051g00580	XP_009362043.1 PREDICTED: inosine triphosphate pyrophosphatase-like [Pyrus x bretschneideri]	Metabolism;Metabolism	Global and overview maps;Nucleotide metabolism	ko01100//Metabolic pathways;ko00230//Purine metabolism	K01519;K01519	-	GO:0016462//pyrophosphatase activity;GO:0047429//nucleoside-triphosphate diphosphatase activity	GO:0006281//DNA repair;GO:0009143//nucleoside triphosphate catabolic process	--
gene12756	7.224	13.155	9.524	4.993	4.11	4.685	4.483	5.132	4.798	5.044	3.874	4.471	8.362	5.705	7.426	501	1000	619	312	259	301	265	323	305	348	224	295	476	387	550	At5g63930	XP_009362057.1 PREDICTED: probable leucine-rich repeat receptor-like protein kinase At2g33170 [Pyrus x bretschneideri]	-	-	-	-	GO:0005575//cellular_component;GO:0016020//membrane;GO:0016021//integral component of membrane;GO:0031224//intrinsic component of membrane	GO:0000166//nucleotide binding;GO:0003674//molecular_function;GO:0003824//catalytic activity;GO:0004672//protein kinase activity;GO:0004674//protein serine/threonine kinase activity;GO:0005488//binding;GO:0005515//protein binding;GO:0005524//ATP binding;GO:0016301//kinase activity;GO:0016740//transferase activity;GO:0016772//transferase activity, transferring phosphorus-containing groups;GO:00167…	GO:0006464//cellular protein modification process;GO:0006468//protein phosphorylation;GO:0006793//phosphorus metabolic process;GO:0006796//phosphate-containing compound metabolic process;GO:0006807//nitrogen compound metabolic process;GO:0008150//biological_process;GO:0008152//metabolic process;GO:0009987//cellular process;GO:0016310//phosphorylation;GO:0019538//protein metabolic process;GO:00362…	--
gene12757	123.792	104.345	134.711	62.241	57.355	70.957	54.452	59.524	65.679	63.133	53.393	50.362	60.793	71.908	62.003	1563	1444	1594	708	658	830	586	682	760	793	562	605	630	888	836	At2g33220	XP_008361715.1 NADH dehydrogenase [ubiquinone] 1 alpha subcomplex subunit 13-B [Malus domestica]	Metabolism;Metabolism	Global and overview maps;Energy metabolism	ko01100//Metabolic pathways;ko00190//Oxidative phosphorylation	K11353;K11353	GO:0005634//nucleus;GO:0005668//RNA polymerase transcription factor SL1 complex	-	GO:0006355//regulation of transcription, DNA-templated	--
gene12777	27.465	27.724	25.331	41.431	51.02	37.74	57.903	54.334	54.25	37.764	49.564	57.707	50.787	49.041	50.525	1128	1248	975	1533	1904	1436	2027	2025	2042	1543	1697	2255	1712	1970	2216	fusA2	XP_009362110.1 PREDICTED: elongation factor G-2, chloroplastic [Pyrus x bretschneideri]	-	-	-	-	GO:0005575//cellular_component;GO:0005576//extracellular region;GO:0005622//intracellular anatomical structure;GO:0005737//cytoplasm;GO:0005739//mitochondrion;GO:0009507//chloroplast;GO:0009526//plastid envelope;GO:0009532//plastid stroma;GO:0009536//plastid;GO:0009570//chloroplast stroma;GO:0009941//chloroplast envelope;GO:0031967//organelle envelope;GO:0031975//envelope;GO:0043226//organelle;GO…	GO:0000166//nucleotide binding;GO:0001882//nucleoside binding;GO:0001883//purine nucleoside binding;GO:0003674//molecular_function;GO:0003676//nucleic acid binding;GO:0003723//RNA binding;GO:0003743//translation initiation factor activity;GO:0003746//translation elongation factor activity;GO:0003747//translation release factor activity;GO:0003824//catalytic activity;GO:0003924//GTPase activity;GO…	GO:0000103//sulfate assimilation;GO:0001514//selenocysteine incorporation;GO:0006412//translation;GO:0006413//translational initiation;GO:0006414//translational elongation;GO:0006415//translational termination;GO:0006518//peptide metabolic process;GO:0006807//nitrogen compound metabolic process;GO:0006950//response to stress;GO:0006996//organelle organization;GO:0007275//multicellular organism de…	--
gene12778	4.523	4.432	5.005	6.359	6.379	6.907	7.311	7.236	5.081	7.645	6.43	5.493	2.572	3.802	2.855	135	145	140	171	173	191	186	196	139	227	160	156	63	111	91	NDC1	XP_009362112.1 PREDICTED: alternative NAD(P)H-ubiquinone oxidoreductase C1, chloroplastic/mitochondrial [Pyrus x bretschneideri]	Metabolism;Metabolism;Metabolism	Global and overview maps;Global and overview maps;Metabolism of cofactors and vitamins	ko01100//Metabolic pathways;ko01110//Biosynthesis of secondary metabolites;ko00130//Ubiquinone and other terpenoid-quinone biosynthesis	K17872;K17872;K17872	GO:0005575//cellular_component;GO:0005622//intracellular anatomical structure;GO:0005737//cytoplasm;GO:0005739//mitochondrion;GO:0005740//mitochondrial envelope;GO:0005743//mitochondrial inner membrane;GO:0009507//chloroplast;GO:0009532//plastid stroma;GO:0009536//plastid;GO:0009570//chloroplast stroma;GO:0010287//plastoglobule;GO:0016020//membrane;GO:0019866//organelle inner membrane;GO:0031090/…	GO:0003674//molecular_function;GO:0003824//catalytic activity;GO:0004148//dihydrolipoyl dehydrogenase activity;GO:0004362//glutathione-disulfide reductase (NADPH) activity;GO:0016491//oxidoreductase activity;GO:0016701//oxidoreductase activity, acting on single donors with incorporation of molecular oxygen;GO:0016787//hydrolase activity;GO:0050451//CoA-disulfide reductase activity	GO:0006091//generation of precursor metabolites and energy;GO:0006096//glycolytic process;GO:0006744//ubiquinone biosynthetic process;GO:0008150//biological_process;GO:0008152//metabolic process;GO:0009060//aerobic respiration;GO:0009314//response to radiation;GO:0009416//response to light stimulus;GO:0009628//response to abiotic stimulus;GO:0009987//cellular process;GO:0015980//energy derivation…	--
gene1278	13.296	17.369	13.992	33.108	33.439	22.906	22.688	17.816	19.315	33.085	25.785	19.718	24.362	24.563	25.87	645.03	925	637	1449	1476	1029	941.04	787	860	1600.01	1046	912	973	1171	1349.07	RXW8	XP_009361345.1 PREDICTED: CSC1-like protein RXW8 isoform X1 [Pyrus x bretschneideri]	-	-	-	-	GO:0016020//membrane	-	-	--
gene128	4.519	1.578	1.607	13.563	16.61	10.569	10.964	13.68	11.08	25.041	23.257	11.523	8.259	13.035	10.423	162	62	54	438	541	351	335	445	364	893	695	393	243	457	399	WRKY6	XP_009358665.1 PREDICTED: probable WRKY transcription factor 31 [Pyrus x bretschneideri]	-	-	-	-	-	GO:0003700//DNA-binding transcription factor activity;GO:0043565//sequence-specific DNA binding	GO:0006355//regulation of transcription, DNA-templated	WRKY
gene1282	9.772	8.251	10.381	20.883	31.979	21.557	23.481	18.939	21.605	23.263	20.409	25.315	20.364	13.671	10.836	228	211	227	439	678	466	467	401	462	540	397	562	390	312	270	BCAT1	XP_009361370.1 PREDICTED: branched-chain-amino-acid aminotransferase 2, chloroplastic-like [Pyrus x bretschneideri]	Metabolism;Metabolism;Metabolism;Metabolism;Metabolism;Metabolism;Metabolism;Metabolism;Metabolism	Global and overview maps;Global and overview maps;Global and overview maps;Amino acid metabolism;Global and overview maps;Metabolism of cofactors and vitamins;Amino acid metabolism;Amino acid metabolism;Biosynthesis of other secondary metabolites	ko01100//Metabolic pathways;ko01110//Biosynthesis of secondary metabolites;ko01230//Biosynthesis of amino acids;ko00270//Cysteine and methionine metabolism;ko01210//2-Oxocarboxylic acid metabolism;ko00770//Pantothenate and CoA biosynthesis;ko00280//Valine, leucine and isoleucine degradation;ko00290//Valine, leucine and isoleucine biosynthesis;ko00966//Glucosinolate biosynthesis	K00826;K00826;K00826;K00826;K00826;K00826;K00826;K00826;K00826	-	GO:0003824//catalytic activity;GO:0004084//branched-chain-amino-acid transaminase activity;GO:0008696//4-amino-4-deoxychorismate lyase activity;GO:0047810//D-alanine:2-oxoglutarate aminotransferase activity	GO:0008153//para-aminobenzoic acid biosynthetic process;GO:0009082//branched-chain amino acid biosynthetic process;GO:0009396//folic acid-containing compound biosynthetic process;GO:0019480//L-alanine oxidation to pyruvate via D-alanine	--
gene12830	23.171	18.348	32.523	75.838	53.752	74.63	30.555	38.747	64.744	52.987	70.048	58.423	48.17	42.659	46.086	371	322	488	1094	782	1107	417	563	950	844	935	890	633	668	788	LSH4	XP_018504226.1 PREDICTED: protein G1-like1 [Pyrus x bretschneideri]	-	-	-	-	-	-	-	--
gene12834	13.573	22.903	24.247	60.168	53.451	44.102	31.158	23.499	30.261	43.63	36.221	31.56	29.493	33.162	29.324	485	897	812	1937	1735.49	1460	949	762	991	1551	1079	1073	865	1159	1119	STK38L	XP_009362176.1 PREDICTED: serine/threonine-protein kinase tricorner-like [Pyrus x bretschneideri]	-	-	-	-	-	GO:0004672//protein kinase activity;GO:0004674//protein serine/threonine kinase activity;GO:0005524//ATP binding	GO:0006468//protein phosphorylation	--
gene12855	17.052	13.327	22.162	108.282	179.453	208.735	246.043	295.168	78.482	126.181	87.687	111.134	49.577	52.438	52.454	523	448	637	2992	5001	5931	6432	8215	2206	3850	2242	3243	1248	1573	1718	At4g20840	XP_009362187.1 PREDICTED: reticuline oxidase-like protein [Pyrus x bretschneideri]	-	-	-	-	-	GO:0016491//oxidoreductase activity;GO:0050660//flavin adenine dinucleotide binding	GO:0005975//carbohydrate metabolic process	--
gene1286	0.626	0.776	0.822	6.447	9.041	8.833	13.365	14.411	6.023	11.677	15.147	10.118	3.988	3.379	2.735	39	53	48	362	512	510	710	815	344	724	787	600	204	206	182	XYN1	XP_009361446.1 PREDICTED: uncharacterized protein LOC103951721 [Pyrus x bretschneideri]	-	-	-	-	GO:0009341//beta-galactosidase complex	GO:0004553//hydrolase activity, hydrolyzing O-glycosyl compounds;GO:0004565//beta-galactosidase activity;GO:0016798//hydrolase activity, acting on glycosyl bonds	GO:0005975//carbohydrate metabolic process	--
gene12869	35.619	27.752	37.357	12.474	11.06	16.134	14.092	15.686	13.677	13.366	10.262	10.242	13.626	19.551	18.337	691	590	679	218	195	290	233	276	243	258	166	189	217	371	380	FAH1	XP_009362196.1 PREDICTED: dihydroceramide fatty acyl 2-hydroxylase FAH1-like [Pyrus x bretschneideri]	-	-	-	-	-	GO:0005506//iron ion binding;GO:0016491//oxidoreductase activity	GO:0008610//lipid biosynthetic process;GO:0009058//biosynthetic process	--
gene1287	1.021	2.945	2.092	32.059	32.552	35.586	25.067	17.558	36.062	21.559	32.343	55.991	48.978	22.597	23.718	25	79	48	707	724	807	523	390	809	525	660	1304	984	541	620	At2g19810	XP_009361457.1 PREDICTED: zinc finger CCCH domain-containing protein 23-like [Pyrus x bretschneideri]	-	-	-	-	-	GO:0046872//metal ion binding	-	C3H
gene12872	17.117	23.01	12.351	21.452	21.309	49.598	14.362	11.016	11.176	26.373	21.458	25.069	15.983	16.174	9.591	488	719	330	551	552	1310	349	285	292	748	510	680	374	451	292	--	XP_009362199.1 PREDICTED: uncharacterized protein LOC103952353 [Pyrus x bretschneideri]	-	-	-	-	-	-	-	--
gene12888	15.982	12.923	15.573	7.755	8.057	9.71	8.084	7.224	9.659	6.542	7.003	8.047	7.812	6.996	6.856	334	296	305	146	153	188	144	137	185	136	122	160	134	143	153	At4g20930	XP_009362220.1 PREDICTED: probable 3-hydroxyisobutyrate dehydrogenase, mitochondrial isoform X1 [Pyrus x bretschneideri]	Metabolism;Metabolism;Metabolism;Metabolism;Metabolism	Global and overview maps;Global and overview maps;Metabolism of other amino acids;Amino acid metabolism;Carbohydrate metabolism	ko01100//Metabolic pathways;ko01200//Carbon metabolism;ko00410//beta-Alanine metabolism;ko00280//Valine, leucine and isoleucine degradation;ko00640//Propanoate metabolism	K23146;K23146;K23146;K23146;K23146	GO:0005575//cellular_component;GO:0005622//intracellular anatomical structure;GO:0005737//cytoplasm;GO:0005739//mitochondrion;GO:0043226//organelle;GO:0043227//membrane-bounded organelle;GO:0043229//intracellular organelle;GO:0043231//intracellular membrane-bounded organelle	GO:0000166//nucleotide binding;GO:0003674//molecular_function;GO:0003824//catalytic activity;GO:0004616//phosphogluconate dehydrogenase (decarboxylating) activity;GO:0004735//pyrroline-5-carboxylate reductase activity;GO:0005488//binding;GO:0005515//protein binding;GO:0008442//3-hydroxyisobutyrate dehydrogenase activity;GO:0008679//2-hydroxy-3-oxopropionate reductase activity;GO:0016491//oxidored…	GO:0006082//organic acid metabolic process;GO:0006098//pentose-phosphate shunt;GO:0006520//cellular amino acid metabolic process;GO:0006551//leucine metabolic process;GO:0006561//proline biosynthetic process;GO:0006573//valine metabolic process;GO:0006574//valine catabolic process;GO:0006631//fatty acid metabolic process;GO:0006807//nitrogen compound metabolic process;GO:0006813//potassium ion tr…	--
gene12898	15.611	9.782	11.482	18.154	20.829	21.641	20.617	21.641	21.316	22.258	24.221	20.043	26.777	25.279	28.989	390	268	265.01	409	469	499	438	489.06	487	554	503	474	541.02	617	768	AGD13	XP_009362231.1 PREDICTED: probable ADP-ribosylation factor GTPase-activating protein AGD13 isoform X1 [Pyrus x bretschneideri]	Cellular Processes	Transport and catabolism	ko04144//Endocytosis	K12486	-	GO:0005096//GTPase activator activity	-	--
gene12902	41.083	44.377	57.924	24.102	18.64	18.657	18.24	13.879	21.229	17.374	14.794	18.714	20.53	24.332	23.18	473	560	625	250	195	199	179	145	224	199	142	205	194	274	285	--	XP_009362239.1 PREDICTED: kxDL motif-containing protein 1-like [Pyrus x bretschneideri]	-	-	-	-	-	GO:0016861//intramolecular oxidoreductase activity, interconverting aldoses and ketoses	GO:0046033//AMP metabolic process	--
gene12906	3.236	3.851	3.904	2.499	3.484	3.379	2.966	2.365	2.073	3.465	2.321	3.401	4.757	5.539	4.839	92	120	104	64	90	89	71.88	61	54	98	55	92	111	154	146.91	EMB2271	XP_009362244.1 PREDICTED: U3 snoRNP-associated protein-like YAO [Pyrus x bretschneideri]	-	-	-	-	GO:0032040//small-subunit processome	GO:0005515//protein binding	-	--
gene12910	4.966	5.573	8.212	4.662	5.189	5.446	8.733	5.489	10.855	4.118	7.994	10.773	25.652	24.492	30.975	157.02	198.63	241.08	132.31	149.21	161.21	234.07	156.63	315.35	133.45	209.84	332.57	660.73	757.9	1044.06	CAT1	XP_009362250.1 PREDICTED: cationic amino acid transporter 1-like [Pyrus x bretschneideri]	-	-	-	-	GO:0005887//integral component of plasma membrane;GO:0016020//membrane;GO:0016021//integral component of membrane	GO:0005275//amine transmembrane transporter activity;GO:0015171//amino acid transmembrane transporter activity;GO:0015495//gamma-aminobutyric acid:proton symporter activity;GO:0022857//transmembrane transporter activity	GO:0006810//transport;GO:0006865//amino acid transport;GO:0009450//gamma-aminobutyric acid catabolic process;GO:0015837//amine transport;GO:0055085//transmembrane transport	--
gene12911	7.021	8.257	11.996	25.179	29.218	29.442	36.208	21.424	23.845	34.442	23.721	27.459	13.598	13.14	13.159	228.02	293.9	365.11	736.69	862.2	885.84	1002.27	631.37	709.71	1112.75	642.23	848.45	362.45	417.38	456.36	CAT1	XP_009362249.1 PREDICTED: cationic amino acid transporter 1-like [Pyrus x bretschneideri]	-	-	-	-	GO:0005887//integral component of plasma membrane;GO:0016020//membrane;GO:0016021//integral component of membrane	GO:0003674//molecular_function;GO:0005275//amine transmembrane transporter activity;GO:0015171//amino acid transmembrane transporter activity;GO:0022857//transmembrane transporter activity	GO:0006865//amino acid transport;GO:0015837//amine transport;GO:0030436//asexual sporulation;GO:0055085//transmembrane transport	--
gene1294	111.602	81.744	84.348	32.593	27.342	25.666	22.774	30.804	33.969	29.473	24.701	28.95	38.43	55.243	49.413	1236	1027	923	342	251	261	223	330	362	337	243	309	383	617	632	CG4646	XP_009361661.1 PREDICTED: UPF0587 protein C1orf123 homolog isoform X1 [Pyrus x bretschneideri]	-	-	-	-	-	-	-	--
gene12952	14.485	15.14	9.286	4.438	4.276	3.097	3.575	3.263	4.008	5.594	4.123	4.306	8.034	7.117	7.825	827	946	497	228	222	164	174	169	210	318	196	234	376	397	476	TPR1	XP_009362314.1 PREDICTED: topless-related protein 1-like [Pyrus x bretschneideri]	-	-	-	-	GO:0005575//cellular_component;GO:0005622//intracellular anatomical structure;GO:0005634//nucleus;GO:0005737//cytoplasm;GO:0005829//cytosol;GO:0043226//organelle;GO:0043227//membrane-bounded organelle;GO:0043229//intracellular organelle;GO:0043231//intracellular membrane-bounded organelle	GO:0005515//protein binding	GO:0000003//reproduction;GO:0003006//developmental process involved in reproduction;GO:0006139//nucleobase-containing compound metabolic process;GO:0006351//transcription, DNA-templated;GO:0006355//regulation of transcription, DNA-templated;GO:0006725//cellular aromatic compound metabolic process;GO:0006807//nitrogen compound metabolic process;GO:0007275//multicellular organism development;GO:000…	--
gene12966	9.62	9.185	10.817	6.635	4.505	6.452	5.351	5.129	6.013	5.147	5.378	4.908	6.372	4.106	3.236	103	108	109	64	44	64	49	50	59	55	48	50	56	43	37	TRS120	XP_009362330.1 PREDICTED: trafficking protein particle complex II-specific subunit 120 homolog [Pyrus x bretschneideri]	-	-	-	-	-	-	-	--
gene12971	14.304	23.218	28.409	11.443	8.611	10.388	9.338	7.567	12.805	7.453	7.297	10.377	17.548	11.897	12.192	434.08	772.27	807.98	312.87	237.44	292.05	241.54	208.38	356.14	225.01	184.61	299.64	437.09	353.12	395.13	At1g80640	XP_009362336.1 PREDICTED: probable receptor-like protein kinase At1g80640 [Pyrus x bretschneideri]	-	-	-	-	-	GO:0004672//protein kinase activity;GO:0005524//ATP binding	GO:0006468//protein phosphorylation	--
gene12997	24.913	18.982	22.342	15.865	16.796	12.364	10.774	12.218	13.082	16.784	14.101	11.969	10.742	9.97	10.445	746	623	627	428	457	343	275	332	359	500	352	341	264	292	334	--	XP_009362370.1 PREDICTED: uncharacterized protein LOC103952509 [Pyrus x bretschneideri]	-	-	-	-	-	-	-	--
gene13	0.304	0.079	0	2.76	2.895	2.113	2.9	3.605	4.532	4.582	6.7	6.91	3.426	4.232	3.547	21	6	0	172	182	135.41	171	226.28	287.34	315.33	386.41	454.83	194.53	286.34	262	At1g03370	XP_009359067.1 PREDICTED: C2 and GRAM domain-containing protein At1g03370-like [Pyrus x bretschneideri]	-	-	-	-	-	-	-	--
gene1302	73.885	71.195	49.667	36.959	39.806	28.543	30.8	29.121	36.363	42.105	33.409	36.279	45.684	42.634	43.105	2727.01	2880	1718.05	1229	1335	976	969	975.4	1230	1546	1028	1274	1384	1539	1699	KHSRP	XP_009361681.1 PREDICTED: far upstream element-binding protein 2-like isoform X1 [Pyrus x bretschneideri]	-	-	-	-	GO:0022627//cytosolic small ribosomal subunit	GO:0003723//RNA binding;GO:0003735//structural constituent of ribosome;GO:0004654//polyribonucleotide nucleotidyltransferase activity	GO:0006402//mRNA catabolic process;GO:0006412//translation;GO:0039666//virion attachment to host cell pilus	--
gene13024	12.98	6.074	8.985	14.876	19.015	17.863	14.254	16.037	20.585	16.796	21.931	19.047	8.697	9.428	10.886	891	457	578	920	1186	1136	834	999	1295	1147	1255	1244	490	633	798	FANCM	XP_009362506.1 PREDICTED: uncharacterized protein LOC103952603 [Pyrus x bretschneideri]	-	-	-	-	GO:0005575//cellular_component;GO:0005622//intracellular anatomical structure;GO:0005634//nucleus;GO:0005654//nucleoplasm;GO:0009380//excinuclease repair complex;GO:0031974//membrane-enclosed lumen;GO:0031981//nuclear lumen;GO:0032991//protein-containing complex;GO:0043226//organelle;GO:0043227//membrane-bounded organelle;GO:0043229//intracellular organelle;GO:0043231//intracellular membrane-boun…	GO:0000166//nucleotide binding;GO:0003674//molecular_function;GO:0003676//nucleic acid binding;GO:0003677//DNA binding;GO:0003682//chromatin binding;GO:0003690//double-stranded DNA binding;GO:0003824//catalytic activity;GO:0004386//helicase activity;GO:0004518//nuclease activity;GO:0005488//binding;GO:0005515//protein binding;GO:0005524//ATP binding;GO:0009381//excinuclease ABC activity;GO:001646…	GO:0000003//reproduction;GO:0000280//nuclear division;GO:0000712//resolution of meiotic recombination intermediates;GO:0006139//nucleobase-containing compound metabolic process;GO:0006259//DNA metabolic process;GO:0006260//DNA replication;GO:0006261//DNA-dependent DNA replication;GO:0006268//DNA unwinding involved in DNA replication;GO:0006281//DNA repair;GO:0006289//nucleotide-excision repair;GO…	--
gene13026	36.14	22.391	29.902	43.633	57.394	62.605	72.2	70.068	56.722	62.675	63.555	59.839	32.818	39.305	37.865	1131.15	768.12	877.11	1230.37	1632.26	1815.32	1926.13	1990.08	1627.04	1951.53	1658.32	1781.95	843.07	1203.23	1265.61	CINV2	XP_009362420.1 PREDICTED: probable alkaline/neutral invertase D [Pyrus x bretschneideri]	-	-	-	-	-	GO:0033926//glycopeptide alpha-N-acetylgalactosaminidase activity	-	--
gene13027	7.428	6.495	8.365	6.477	5.067	7.226	3.724	4.427	4.28	6.653	4.128	4.797	2.838	3.049	2.75	203.74	195.27	215.04	160.05	126.29	183.63	87.07	110.19	107.58	181.54	94.4	125.2	63.88	81.81	80.56	--	XP_009362419.1 PREDICTED: F-box protein CPR30-like [Pyrus x bretschneideri]	-	-	-	-	-	GO:0005515//protein binding	-	--
gene13028	28.506	28.31	25.266	22.248	21.995	21.107	15.818	20.897	17.144	22.393	17.591	16.697	12.746	13.421	12.732	761.26	833.73	628.96	540.95	534.71	525.37	363.93	502.81	421.42	595.46	395.6	423.8	279.12	347.19	363.44	--	XP_009362415.1 PREDICTED: F-box protein CPR30-like [Pyrus x bretschneideri]	-	-	-	-	-	GO:0005515//protein binding	-	--
gene13031	9.926	13.541	6.819	5.491	6.317	3.303	3.274	2.289	2.959	4.447	2.625	5.016	7.515	5.609	4.365	626	936	403	312	362	193	176	131	171	279	138	301	389	346	294	CEPR2	XP_009362411.1 PREDICTED: receptor-like protein kinase HSL1 [Pyrus x bretschneideri]	-	-	-	-	-	GO:0004672//protein kinase activity;GO:0005515//protein binding;GO:0005524//ATP binding	GO:0006468//protein phosphorylation	--
gene13032	12.962	16.636	18.824	10.328	8.11	10.392	7.194	6.698	9.801	8.164	6.71	8.875	8.65	10.283	9.821	241	339	328	173	137	179	114	113	167	151	104	157	132	187	195	RNF170	XP_009362410.1 PREDICTED: E3 ubiquitin-protein ligase RNF170-like [Pyrus x bretschneideri]	-	-	-	-	GO:0000109//nucleotide-excision repair complex;GO:0005675//transcription factor TFIIH holo complex	GO:0004693//cyclin-dependent protein serine/threonine kinase activity;GO:0046872//metal ion binding	GO:0006289//nucleotide-excision repair;GO:0006352//DNA-templated transcription, initiation	--
gene13035	112.528	142.084	112.641	55.264	42.032	45.918	29.946	26.843	48.653	50.934	40.37	55.343	88.381	82.639	93.216	3571	4942	3350	1580	1212	1350	810	773	1415	1608	1068	1671	2302	2565	3159	PATL3	XP_018504273.1 PREDICTED: patellin-3-like [Pyrus x bretschneideri]	-	-	-	-	-	-	-	--
gene13037	75.751	68.322	51.29	66.188	74.78	59.335	28.162	31.259	36.893	63.562	47.448	56.153	45.948	33.6	37.751	2796	2764	1774.21	2201	2508	2029	886	1047	1248	2334	1460	1972	1392	1213	1488	PATL3	XP_009362426.1 PREDICTED: patellin-3-like [Pyrus x bretschneideri]	-	-	-	-	-	-	-	--
gene13039	26.292	27.155	24.422	6.36	7.784	5.832	6.761	6.423	7.681	6.056	6.206	4.956	11.29	11.516	11.437	803	909	699	175	216	165	176	178	215	184	158	144	283	344	373	NPF5.10	XP_009362432.1 PREDICTED: protein NRT1/ PTR FAMILY 5.10-like [Pyrus x bretschneideri]	-	-	-	-	GO:0016020//membrane	GO:0015333//peptide:proton symporter activity;GO:0022857//transmembrane transporter activity	GO:0015833//peptide transport;GO:0055085//transmembrane transport	--
gene13042	30.562	29.509	31.861	7.648	8.151	7.488	6.159	5.269	12.377	8.764	9.615	9.459	16.848	16.63	19.357	652	690	637	147	158	148	112	102	242	186	171	192	295	347	441	BHLH80	XP_009362436.1 PREDICTED: transcription factor bHLH80-like [Pyrus x bretschneideri]	-	-	-	-	-	GO:0046983//protein dimerization activity	-	bHLH
gene13046	20.152	26.597	21.344	11.699	10.962	9.749	10.558	13.277	11.7	10.861	8.23	10.695	18.576	15.538	15.953	1216	1759	1207	636	601	545	543	727	647	652	414	614	920	917	1028	FTIP7	XP_009362439.1 PREDICTED: FT-interacting protein 1-like [Pyrus x bretschneideri]	-	-	-	-	-	-	-	--
gene13078	6.583	7.808	6.369	0.341	0.242	0.805	0.36	0.677	0.383	0.353	0.211	0.369	1.818	2.019	2.222	150	195	136	7	5	17	7	14	8	8	4	8	34	45	54.07	RAE1	XP_018504287.1 PREDICTED: protein RAE1-like [Pyrus x bretschneideri]	Genetic Information Processing	Translation	ko03013//Nucleocytoplasmic transport	K14298	-	GO:0005515//protein binding	-	--
gene13092	72.006	41.391	63.092	36.194	30.373	51.027	92.732	140.106	64.014	51.982	61.376	42.524	33.25	48.415	30.319	1031.07	649.6	846.67	466.92	395.18	676.91	1131.79	1820.53	840.06	740.49	732.66	579.34	390.78	678.06	463.62	--	XP_009362525.1 PREDICTED: uncharacterized protein LOC103952618 [Pyrus x bretschneideri]	-	-	-	-	-	GO:0004462//lactoylglutathione lyase activity;GO:0008687//3,4-dihydroxyphenylacetate 2,3-dioxygenase activity;GO:0018577//catechol 2,3-dioxygenase activity	GO:0005975//carbohydrate metabolic process;GO:0009712//catechol-containing compound metabolic process;GO:0051596//methylglyoxal catabolic process	--
gene13102	9.013	19.914	9.185	19.642	22.645	36.176	15.63	38.999	40.86	46.718	30.615	3.649	19.689	28.551	20.809	175.28	424.47	167.4	344.13	400.15	651.76	259.08	688.22	728.23	903.83	496.33	67.52	314.27	543.05	432.15	PDF1A	XP_009362524.1 PREDICTED: peptide deformylase 1A, chloroplastic/mitochondrial-like [Pyrus x bretschneideri]	-	-	-	-	-	GO:0042586//peptide deformylase activity	GO:0006464//cellular protein modification process	--
gene13112	5.004	4.659	4.034	6.92	7.883	5.511	7.84	4.678	6.513	5.4	8.632	7.945	13.977	6.609	8.816	150	154	114	188	216	153.96	201	128	180	162	217	228	346	195	284	SSRP1	XP_009362550.1 PREDICTED: uncharacterized protein LOC103952637 isoform X1 [Pyrus x bretschneideri]	-	-	-	-	GO:0000228//nuclear chromosome;GO:0000785//chromatin;GO:0005575//cellular_component;GO:0005622//intracellular anatomical structure;GO:0005634//nucleus;GO:0005654//nucleoplasm;GO:0005657//replication fork;GO:0005694//chromosome;GO:0008023//transcription elongation factor complex;GO:0031298//replication fork protection complex;GO:0031974//membrane-enclosed lumen;GO:0031981//nuclear lumen;GO:0032991…	GO:0003674//molecular_function;GO:0003676//nucleic acid binding;GO:0003677//DNA binding;GO:0005488//binding;GO:0036361//racemase activity, acting on amino acids and derivatives;GO:0047689//aspartate racemase activity;GO:0097159//organic cyclic compound binding;GO:1901363//heterocyclic compound binding	GO:0006139//nucleobase-containing compound metabolic process;GO:0006259//DNA metabolic process;GO:0006260//DNA replication;GO:0006261//DNA-dependent DNA replication;GO:0006281//DNA repair;GO:0006325//chromatin organization;GO:0006333//chromatin assembly or disassembly;GO:0006351//transcription, DNA-templated;GO:0006355//regulation of transcription, DNA-templated;GO:0006357//regulation of transcri…	--
gene13120	30.038	36.839	36.087	15.748	9.601	10.702	9.682	12.734	13.021	20.738	15.444	13.097	32.781	26.572	27.593	627	826	664	292	198	233	176	277.59	273	440.58	288.65	275	560	547	630	AKN	XP_009362561.1 PREDICTED: adenylyl-sulfate kinase 3-like isoform X1 [Pyrus x bretschneideri]	Metabolism;Metabolism;Metabolism	Global and overview maps;Nucleotide metabolism;Energy metabolism	ko01100//Metabolic pathways;ko00230//Purine metabolism;ko00920//Sulfur metabolism	K00860;K00860;K00860	GO:0005575//cellular_component;GO:0005737//cytoplasm;GO:0005786//signal recognition particle, endoplasmic reticulum targeting;GO:0005887//integral component of plasma membrane;GO:0009898//cytoplasmic side of plasma membrane;GO:0043190//ATP-binding cassette (ABC) transporter complex;GO:0048501//signal recognition particle, plasma membrane targeting;GO:0055051//ATP-binding cassette (ABC) transporte…	GO:0003674//molecular_function;GO:0003723//RNA binding;GO:0003724//RNA helicase activity;GO:0003924//GTPase activity;GO:0004020//adenylylsulfate kinase activity;GO:0004329//formate-tetrahydrofolate ligase activity;GO:0004849//uridine kinase activity;GO:0005047//signal recognition particle binding;GO:0005048//signal sequence binding;GO:0005319//lipid transporter activity;GO:0005524//ATP binding;GO…	GO:0000910//cytokinesis;GO:0006614//SRP-dependent cotranslational protein targeting to membrane;GO:0006617//SRP-dependent cotranslational protein targeting to membrane, signal sequence recognition;GO:0006790//sulfur compound metabolic process;GO:0006810//transport;GO:0006869//lipid transport;GO:0009306//protein secretion;GO:0015675//nickel cation transport;GO:0015716//organic phosphonate transpor…	--
gene1314	54.387	37.168	24.741	17.448	19.133	14.003	18.913	23.969	21.109	18.663	15.788	15.692	19.974	23.644	24.281	3130	2329	1349	908	1000	754	940	1269	1121	1067	745	840	927	1330	1505	GDCSP	XP_009361863.1 PREDICTED: glycine dehydrogenase (decarboxylating), mitochondrial isoform X1 [Pyrus x bretschneideri]	Metabolism;Metabolism;Metabolism;Metabolism;Metabolism	Global and overview maps;Global and overview maps;Global and overview maps;Carbohydrate metabolism;Amino acid metabolism	ko01100//Metabolic pathways;ko01110//Biosynthesis of secondary metabolites;ko01200//Carbon metabolism;ko00630//Glyoxylate and dicarboxylate metabolism;ko00260//Glycine, serine and threonine metabolism	K00281;K00281;K00281;K00281;K00281	-	GO:0003961//O-acetylhomoserine aminocarboxypropyltransferase activity;GO:0004124//cysteine synthase activity;GO:0004375//glycine dehydrogenase (decarboxylating) activity;GO:0004837//tyrosine decarboxylase activity;GO:0016765//transferase activity, transferring alkyl or aryl (other than methyl) groups;GO:0016829//lyase activity;GO:0016835//carbon-oxygen lyase activity;GO:0018826//methionine gamma-…	GO:0006520//cellular amino acid metabolic process;GO:0006546//glycine catabolic process;GO:0008652//cellular amino acid biosynthetic process;GO:0009086//methionine biosynthetic process;GO:0009087//methionine catabolic process;GO:0009093//cysteine catabolic process;GO:0016226//iron-sulfur cluster assembly;GO:0019344//cysteine biosynthetic process;GO:0019346//transsulfuration;GO:0019413//acetate bi…	--
gene13141	6.386	5.117	5.5	2.375	1.891	4.024	3.727	2.572	4.386	2.802	2.955	2.794	3.673	5.667	6.496	197	173	159	66	53	115	98	72	124	86	76	82	93	170.97	214	-	-	-	-	-	-	-	-	-	-
gene13149	7.285	6.9	8.564	13.534	19.568	17.859	20.1	17.144	15.763	15.266	20.514	19.401	12.562	9.121	13.065	236	245	260	395	576	536	555	504	468	492	554	598	334	289	452	PP2A10	XP_009362600.1 PREDICTED: protein PHLOEM PROTEIN 2-LIKE A10-like [Pyrus x bretschneideri]	-	-	-	-	-	-	-	--
gene13152	8.072	16.951	23.926	7.182	6.557	8.99	4.059	4.73	2.517	6.633	2.69	4.175	7.571	4.323	6.899	126	290	350	101	93	130	54	67	36	103	35	62	97	66	115	BZIP1	XP_009362602.1 PREDICTED: bZIP transcription factor 11 [Pyrus x bretschneideri]	-	-	-	-	GO:0030867//rough endoplasmic reticulum membrane	GO:0003677//DNA binding;GO:0003700//DNA-binding transcription factor activity	GO:0006355//regulation of transcription, DNA-templated;GO:0023041//neuronal signal transduction	bZIP
gene1316	7.926	5.303	7.25	2.765	3.032	2.078	2.834	3.993	3.871	3.339	4.573	2.737	4.415	4.322	5.549	210	154	180	66	73	51	64	96	94	88	101	69	96	112	157	B3GALT12	XP_009361904.1 PREDICTED: probable beta-1,3-galactosyltransferase 12 [Pyrus x bretschneideri]	-	-	-	-	GO:0000139//Golgi membrane;GO:0005575//cellular_component;GO:0005622//intracellular anatomical structure;GO:0005737//cytoplasm;GO:0005794//Golgi apparatus;GO:0012505//endomembrane system;GO:0016020//membrane;GO:0016021//integral component of membrane;GO:0031090//organelle membrane;GO:0031224//intrinsic component of membrane;GO:0031984//organelle subcompartment;GO:0043226//organelle;GO:0043227//me…	GO:0003674//molecular_function;GO:0003824//catalytic activity;GO:0008378//galactosyltransferase activity;GO:0016740//transferase activity;GO:0016757//glycosyltransferase activity;GO:0016758//hexosyltransferase activity	GO:0006464//cellular protein modification process;GO:0006486//protein glycosylation;GO:0006807//nitrogen compound metabolic process;GO:0008150//biological_process;GO:0008152//metabolic process;GO:0009058//biosynthetic process;GO:0009059//macromolecule biosynthetic process;GO:0009100//glycoprotein metabolic process;GO:0009101//glycoprotein biosynthetic process;GO:0009987//cellular process;GO:00195…	--
gene13168	18.51	26.856	34.444	26.194	14.001	12.925	9.6	3.904	5.444	10.582	3.651	5.821	14.649	16.017	14.343	371	590	647	473	255	240	164	71	100	211	61	111	241	314	307	CGR2	XP_009362617.1 PREDICTED: uncharacterized protein At3g49720 [Pyrus x bretschneideri]	-	-	-	-	-	GO:0008168//methyltransferase activity	GO:0009086//methionine biosynthetic process	--
gene1317	15.851	11.288	16.964	29.297	34.462	28.163	33.411	30.639	26.331	30.118	32.792	27.588	26.241	31.257	39.005	395	303.93	393	664.97	786	650	721.77	703	608.98	754	692	664	547	773	1061	ZIP4	XP_009361910.1 PREDICTED: zinc transporter 4, chloroplastic isoform X1 [Pyrus x bretschneideri]	-	-	-	-	GO:0005575//cellular_component;GO:0005622//intracellular anatomical structure;GO:0005737//cytoplasm;GO:0005886//plasma membrane;GO:0009507//chloroplast;GO:0009534//chloroplast thylakoid;GO:0009535//chloroplast thylakoid membrane;GO:0009536//plastid;GO:0009579//thylakoid;GO:0016020//membrane;GO:0016021//integral component of membrane;GO:0031224//intrinsic component of membrane;GO:0031976//plastid …	GO:0003674//molecular_function;GO:0005215//transporter activity;GO:0005385//zinc ion transmembrane transporter activity;GO:0008324//cation transmembrane transporter activity;GO:0015075//ion transmembrane transporter activity;GO:0015318//inorganic molecular entity transmembrane transporter activity;GO:0022857//transmembrane transporter activity;GO:0022890//inorganic cation transmembrane transporte…	GO:0000041//transition metal ion transport;GO:0006810//transport;GO:0006811//ion transport;GO:0006812//cation transport;GO:0006829//zinc ion transport;GO:0008150//biological_process;GO:0030001//metal ion transport;GO:0034220//ion transmembrane transport;GO:0051179//localization;GO:0051234//establishment of localization;GO:0055085//transmembrane transport;GO:0071577//zinc ion transmembrane transpo…	--
gene13178	10.736	8.295	6.21	1.917	2.078	1.335	3.171	3.516	4.454	1.744	5.088	5.208	7.456	7.878	10.366	286	242.18	155.04	46	50.31	32.94	71.99	85	108.75	46.23	113	132	163.02	205.27	294.88	SPP2	XP_009362647.1 PREDICTED: sucrose-phosphatase 2-like [Pyrus x bretschneideri]	Metabolism;Metabolism	Global and overview maps;Carbohydrate metabolism	ko01110//Biosynthesis of secondary metabolites;ko00500//Starch and sucrose metabolism	K07024;K07024	-	GO:0003824//catalytic activity;GO:0004615//phosphomannomutase activity;GO:0004805//trehalose-phosphatase activity;GO:0008967//phosphoglycolate phosphatase activity;GO:0016787//hydrolase activity;GO:0016791//phosphatase activity;GO:0050307//sucrose-phosphate phosphatase activity;GO:0050531//mannosyl-3-phosphoglycerate phosphatase activity	GO:0005986//sucrose biosynthetic process;GO:0005992//trehalose biosynthetic process;GO:0008152//metabolic process;GO:0009298//GDP-mannose biosynthetic process	--
gene13181	4.576	10.745	7.72	11.84	18.886	20.884	20.015	13.72	8.848	14.781	15.822	14.571	13.201	13.452	11.375	136	350	215	317	510	575	507	370	241	437	392	412	322	391	361	--	XP_009362653.1 PREDICTED: uncharacterized protein LOC103952714 [Pyrus x bretschneideri]	-	-	-	-	-	-	-	--
gene13183	25.391	20.252	13.358	4.45	5.253	2.542	3.227	1.929	1.354	3.422	2.824	1.444	1.861	3.878	2.205	798	697.62	393.44	126	150	74	86.44	55	39	107	74	43.18	48	119.21	74	FLA17	XP_009362660.1 PREDICTED: fasciclin-like arabinogalactan protein 16 [Pyrus x bretschneideri]	-	-	-	-	-	-	-	--
gene13186	89.932	97.556	123.297	52.917	46.186	56.894	43.292	33.932	46.179	43.267	32.238	42.671	59.098	41.73	42.259	2503	2975.96	3216	1326.88	1168	1467	1027	857	1177.91	1198	748	1129.96	1350	1135.96	1256	WDL4	XP_009362663.1 PREDICTED: protein WVD2-like 4 [Pyrus x bretschneideri]	-	-	-	-	-	-	-	--
gene13196	6.749	9.442	10.722	4.911	3.714	6.637	2.727	4.049	4.173	3.693	3.598	5.202	4.927	5.827	3.792	90	138	134	59	45	82	31	49	51	49	40	66	53.93	76	54	FOLB1	XP_009362672.1 PREDICTED: dihydroneopterin aldolase 2-like [Pyrus x bretschneideri]	Metabolism;Metabolism	Global and overview maps;Metabolism of cofactors and vitamins	ko01100//Metabolic pathways;ko00790//Folate biosynthesis	K01633;K01633	-	GO:0004150//dihydroneopterin aldolase activity	GO:0006760//folic acid-containing compound metabolic process	--
gene13225	3.939	1.991	2.215	4.786	7.499	6.32	9.305	8.799	3.95	7.17	6.577	3.972	2.205	2.939	1.844	74	41	39	81	128	110	149	150	68	134	103	71	34	54	37	APS1	XP_009362705.1 PREDICTED: acid phosphatase 1 [Pyrus x bretschneideri]	-	-	-	-	-	GO:0016787//hydrolase activity	GO:0008152//metabolic process	--
gene1323	28.794	20.873	29.696	8.319	5.643	7.806	7.61	3.139	8.464	6.476	3.575	8.568	29.262	31.187	38.003	657	522	635	171	117	165	148	65	177	147	68	186	548	696	926	A70	XP_018504149.1 PREDICTED: uncharacterized protein LOC103952122 [Pyrus x bretschneideri]	-	-	-	-	-	-	-	--
gene13230	11.041	8.064	7.05	42.877	49.561	51.049	62.694	57.833	61.564	48.442	65.108	63.108	40.744	37.569	42.604	381	305	228	1333	1554	1632	1844	1811	1947	1663	1873	2072	1154	1268	1570	PFK4	XP_009362710.1 PREDICTED: ATP-dependent 6-phosphofructokinase 4, chloroplastic [Pyrus x bretschneideri]	Metabolism;Metabolism;Metabolism;Metabolism;Genetic Information Processing;Metabolism;Metabolism;Metabolism;Metabolism	Global and overview maps;Global and overview maps;Global and overview maps;Global and overview maps;Folding, sorting and degradation;Carbohydrate metabolism;Carbohydrate metabolism;Carbohydrate metabolism;Carbohydrate metabolism	ko01100//Metabolic pathways;ko01110//Biosynthesis of secondary metabolites;ko01200//Carbon metabolism;ko01230//Biosynthesis of amino acids;ko03018//RNA degradation;ko00010//Glycolysis / Gluconeogenesis;ko00051//Fructose and mannose metabolism;ko00030//Pentose phosphate pathway;ko00052//Galactose metabolism	K00850;K00850;K00850;K00850;K00850;K00850;K00850;K00850;K00850	GO:0005575//cellular_component;GO:0005622//intracellular anatomical structure;GO:0005737//cytoplasm;GO:0009507//chloroplast;GO:0009536//plastid;GO:0043226//organelle;GO:0043227//membrane-bounded organelle;GO:0043229//intracellular organelle;GO:0043231//intracellular membrane-bounded organelle	GO:0000166//nucleotide binding;GO:0001727//lipid kinase activity;GO:0003674//molecular_function;GO:0003824//catalytic activity;GO:0003872//6-phosphofructokinase activity;GO:0005488//binding;GO:0005524//ATP binding;GO:0008443//phosphofructokinase activity;GO:0016301//kinase activity;GO:0016740//transferase activity;GO:0016772//transferase activity, transferring phosphorus-containing groups;GO:0016…	GO:0005975//carbohydrate metabolic process;GO:0006002//fructose 6-phosphate metabolic process;GO:0006082//organic acid metabolic process;GO:0006090//pyruvate metabolic process;GO:0006091//generation of precursor metabolites and energy;GO:0006096//glycolytic process;GO:0006139//nucleobase-containing compound metabolic process;GO:0006163//purine nucleotide metabolic process;GO:0006164//purine nucle…	--
gene13231	31.78	18.286	24.379	126.356	120.998	159.528	140.677	192.272	106.717	130.027	112.305	113.989	65.86	65.279	70.834	555	350	399	1988	1920	2581	2094	3047	1708	2259	1635	1894	944	1115	1321	ERF106	XP_009362711.1 PREDICTED: ethylene-responsive transcription factor ERF107-like [Pyrus x bretschneideri]	-	-	-	-	-	GO:0003700//DNA-binding transcription factor activity	GO:0006355//regulation of transcription, DNA-templated	ERF
gene13232	6.814	6.847	11.907	16.222	16.41	39.545	7.878	8.107	6.627	10.472	4.383	10.535	16.062	11.762	9.571	138	152	226	296	302	742	136	149	123	211	74	203	267	233	207	ERF5	XP_009362712.1 PREDICTED: ethylene-responsive transcription factor ERF105-like [Pyrus x bretschneideri]	-	-	-	-	-	GO:0003700//DNA-binding transcription factor activity	GO:0006355//regulation of transcription, DNA-templated	ERF
gene13244	21.69	23.542	17.358	5.742	1.578	2.624	1.755	3.64	2.04	2.381	0.972	2.096	6.758	6.372	5.545	348	414	261	83	23	39	24	53	30	38	13	32	89	100	95	DDB_G0279967	XP_009362725.1 PREDICTED: U6 snRNA phosphodiesterase-like [Pyrus x bretschneideri]	-	-	-	-	-	GO:0004518//nuclease activity	GO:0034477//U6 snRNA 3'-end processing	--
gene1325	11.641	9.153	10.103	5.568	6.406	6.717	7.018	3.074	4.771	8.574	6.467	5.582	3.954	5.841	5.501	434	374	353	187	217	232	223	104	163	318	201	198	121	213	219	At1g68400	XP_009361953.1 PREDICTED: probable leucine-rich repeat receptor-like protein kinase At1g68400 [Pyrus x bretschneideri]	-	-	-	-	GO:0005575//cellular_component;GO:0005886//plasma membrane;GO:0016020//membrane;GO:0016021//integral component of membrane;GO:0031224//intrinsic component of membrane;GO:0071944//cell periphery	GO:0000166//nucleotide binding;GO:0003674//molecular_function;GO:0003824//catalytic activity;GO:0004672//protein kinase activity;GO:0004674//protein serine/threonine kinase activity;GO:0005488//binding;GO:0005515//protein binding;GO:0005524//ATP binding;GO:0016301//kinase activity;GO:0016740//transferase activity;GO:0016772//transferase activity, transferring phosphorus-containing groups;GO:00167…	GO:0006464//cellular protein modification process;GO:0006468//protein phosphorylation;GO:0006793//phosphorus metabolic process;GO:0006796//phosphate-containing compound metabolic process;GO:0006807//nitrogen compound metabolic process;GO:0008150//biological_process;GO:0008152//metabolic process;GO:0009987//cellular process;GO:0016310//phosphorylation;GO:0019538//protein metabolic process;GO:00362…	--
gene13253	7.576	12.2	6.182	2.088	1.465	1.132	0.995	1.137	1.906	1.175	1.303	1.565	3.886	2.67	3.736	404	713	309	100	71	56	45	55	93	62	58	79	170	139	213	AGDP1	XP_009362732.1 PREDICTED: uncharacterized protein LOC103952782 isoform X1 [Pyrus x bretschneideri]	-	-	-	-	-	-	-	--
gene13266	19.949	26.965	27.196	44.832	49.519	55.144	49.482	45.268	38.349	49.309	45.316	47.72	35.23	29.876	29.496	670.7	993.68	856.91	1357.97	1512.77	1717.62	1418	1381.1	1181.63	1649.24	1270.12	1526.48	972.18	982.45	1059.01	--	XP_009362743.1 PREDICTED: uncharacterized protein LOC103952788 [Pyrus x bretschneideri]	-	-	-	-	-	-	-	--
gene13276	157.284	156.748	202.648	103.137	112.609	122.161	78.922	92.719	68.044	143.298	88.239	64.38	18.616	25.447	13.272	2275	2485	2747	1344	1480	1637	973	1217	902	2062	1064	886	221	360	205	RPL10	XP_009362768.1 PREDICTED: 60S ribosomal protein L10 [Pyrus x bretschneideri]	Genetic Information Processing	Translation	ko03010//Ribosome	K02866	GO:0000315//organellar large ribosomal subunit;GO:0005840//ribosome;GO:0015934//large ribosomal subunit;GO:0022625//cytosolic large ribosomal subunit	GO:0003735//structural constituent of ribosome	GO:0006412//translation;GO:0006810//transport	--
gene13282	20.633	45.369	74.173	24.518	9.302	13.209	8.273	0.686	11.091	10.424	3.297	9.265	35.062	20.941	24.763	397.92	959	1340.6	426	163	236	136	12	196.03	200	53	170	555	395	510	MES17	XP_009362773.1 PREDICTED: methylesterase 17 [Pyrus x bretschneideri]	-	-	-	-	-	GO:0003674//molecular_function;GO:0003824//catalytic activity;GO:0008236//serine-type peptidase activity;GO:0016787//hydrolase activity;GO:0016788//hydrolase activity, acting on ester bonds;GO:0070205//2-succinyl-6-hydroxy-2,4-cyclohexadiene-1-carboxylate synthase activity	GO:0006508//proteolysis;GO:0009102//biotin biosynthetic process;GO:0009234//menaquinone biosynthetic process;GO:0015979//photosynthesis	--
gene1329	17.301	17.617	22.822	8.643	9.656	13.274	8.681	12.697	8.804	11.972	11.158	7.518	6.74	6.377	4.586	491	548	607	221	249	349	210	327	229	338	264	203	157	177	139	SQD1	XP_009362003.1 PREDICTED: UDP-sulfoquinovose synthase, chloroplastic [Pyrus x bretschneideri]	Metabolism;Metabolism;Metabolism	Global and overview maps;Carbohydrate metabolism;Lipid metabolism	ko01100//Metabolic pathways;ko00520//Amino sugar and nucleotide sugar metabolism;ko00561//Glycerolipid metabolism	K06118;K06118;K06118	GO:0005575//cellular_component;GO:0005622//intracellular anatomical structure;GO:0005737//cytoplasm;GO:0009507//chloroplast;GO:0009532//plastid stroma;GO:0009536//plastid;GO:0009570//chloroplast stroma;GO:0043226//organelle;GO:0043227//membrane-bounded organelle;GO:0043229//intracellular organelle;GO:0043231//intracellular membrane-bounded organelle	GO:0003674//molecular_function;GO:0003824//catalytic activity;GO:0003978//UDP-glucose 4-epimerase activity;GO:0005488//binding;GO:0005515//protein binding;GO:0008146//sulfotransferase activity;GO:0008270//zinc ion binding;GO:0008446//GDP-mannose 4,6-dehydratase activity;GO:0008460//dTDP-glucose 4,6-dehydratase activity;GO:0008712//ADP-glyceromanno-heptose 6-epimerase activity;GO:0016166//phytoene…	GO:0000271//polysaccharide biosynthetic process;GO:0005975//carbohydrate metabolic process;GO:0006012//galactose metabolic process;GO:0006629//lipid metabolic process;GO:0006643//membrane lipid metabolic process;GO:0006664//glycolipid metabolic process;GO:0006950//response to stress;GO:0007154//cell communication;GO:0008150//biological_process;GO:0008152//metabolic process;GO:0008610//lipid biosy…	--
gene13291	37.6	50.009	41.032	11.924	8.867	10.278	7.018	7.937	8.525	8.958	7.908	10.778	13.386	11.483	9.374	308	449	315	88	66	78	49	59	64	73	54	84	90	92	82	-	-	-	-	-	-	-	-	-	-
gene13294	11.242	8.95	7.605	3.181	2.022	1.785	3.362	2.429	2.966	2.622	3.085	3.205	6.043	8.452	8.67	306	267	194	78	50	45	78	60	74	71	70	83	135	225	252	tmem87a	XP_009362785.1 PREDICTED: transmembrane protein 87A-like [Pyrus x bretschneideri]	-	-	-	-	GO:0016021//integral component of membrane	GO:0019888//protein phosphatase regulator activity	-	--
gene13295	236.124	222.498	267.188	461.903	438.039	466.054	476.048	517.248	563.416	435.19	511.061	570.197	558.884	567.192	611.862	6906.88	7133.37	7324.5	12172.5	11642.5	12629.8	11868.9	13729.8	15104	12664	12462.3	15869	13417.8	16227.1	19112.8	At3g06240	XP_009362786.1 PREDICTED: putative F-box protein At3g16210 [Pyrus x bretschneideri]	-	-	-	-	-	GO:0005515//protein binding	-	--
gene133	369.684	459.226	606.793	246.926	206.541	233.561	161.941	175.486	204.466	217.981	138.43	186.992	214.352	242.704	207.192	5228	7118	8042	3146	2654	3060	1952	2252	2650	3066.71	1632	2516	2488	3357	3129	PMP22	XP_009358946.1 PREDICTED: peroxisomal membrane protein PMP22-like [Pyrus x bretschneideri]	Cellular Processes	Transport and catabolism	ko04146//Peroxisome	K13347	GO:0016021//integral component of membrane	-	-	--
gene13332	7.358	5.789	4.203	2.584	3.303	3.752	2.583	4.557	3.427	2.375	2.844	1.915	2.131	3.02	3.976	119.84	103.34	64.15	37.91	48.88	56.61	35.85	67.35	51.15	38.48	38.62	29.68	28.49	48.11	69.16	NRS/ER	XP_009362849.1 PREDICTED: bifunctional dTDP-4-dehydrorhamnose 3,5-epimerase/dTDP-4-dehydrorhamnose reductase, partial [Pyrus x bretschneideri]	Metabolism;Metabolism;Metabolism;Metabolism	Global and overview maps;Global and overview maps;Carbohydrate metabolism;Metabolism of terpenoids and polyketides	ko01100//Metabolic pathways;ko01110//Biosynthesis of secondary metabolites;ko00520//Amino sugar and nucleotide sugar metabolism;ko00523//Polyketide sugar unit biosynthesis	K12451;K12451;K12451;K12451	-	GO:0003824//catalytic activity;GO:0003978//UDP-glucose 4-epimerase activity;GO:0008460//dTDP-glucose 4,6-dehydratase activity;GO:0008831//dTDP-4-dehydrorhamnose reductase activity;GO:0047733//CDP-glucose 4,6-dehydratase activity	GO:0006012//galactose metabolic process;GO:0009243//O antigen biosynthetic process;GO:0019305//dTDP-rhamnose biosynthetic process	--
gene13337	0.079	0.036	0.212	1.234	3.015	2.014	5.59	4.288	1.646	3.392	6.667	2.963	3.096	1.421	0.892	2	1	5	28	69	47	120	98	38	85	140	71	64	35	24	TCP9	XP_009362837.1 PREDICTED: transcription factor TCP9-like [Pyrus x bretschneideri]	-	-	-	-	-	-	-	TCP
gene13352	4.49	4.42	3.279	6.149	6.681	6.304	7.132	9.126	8.724	5.548	6.758	5.416	10.586	7.301	9.034	136.13	146.86	93.17	167.95	184.02	177.04	184.29	251.05	242.37	167.31	170.78	156.23	263.39	216.48	292.45	BRPF3	XP_009362865.1 PREDICTED: uncharacterized protein LOC103952901 isoform X1 [Pyrus x bretschneideri]	-	-	-	-	-	GO:0005515//protein binding	-	--
gene13355	18.416	14.099	10.245	22.942	27.327	21.411	26.324	25.958	28.669	26.827	29.171	31.811	31.026	26.161	28.519	1013.53	850.45	528.41	1137.51	1366.53	1091.66	1234.84	1296.41	1446.04	1468.81	1338.37	1665.73	1401.46	1408.19	1676.11	FRS3	XP_009362868.1 PREDICTED: protein FAR1-RELATED SEQUENCE 3-like [Pyrus x bretschneideri]	-	-	-	-	-	GO:0008270//zinc ion binding	-	FAR1
gene13363	17.795	13.511	12.869	7.874	7.059	5.775	5.757	5.736	7.257	7.577	4.468	5.002	5.582	6.981	5.591	602	501	408	240	217	181	166	176.1	225	255	126	161	155	231	202	OST1A	XP_009362881.1 PREDICTED: dolichyl-diphosphooligosaccharide--protein glycosyltransferase subunit 1A-like [Pyrus x bretschneideri]	Metabolism;Genetic Information Processing;Metabolism;Metabolism	Global and overview maps;Folding, sorting and degradation;Glycan biosynthesis and metabolism;Glycan biosynthesis and metabolism	ko01100//Metabolic pathways;ko04141//Protein processing in endoplasmic reticulum;ko00510//N-Glycan biosynthesis;ko00513//Various types of N-glycan biosynthesis	K12666;K12666;K12666;K12666	GO:0016021//integral component of membrane	-	GO:0006486//protein glycosylation	--
gene13392	3.765	5.456	7.326	8.727	9.689	10.041	9.419	7.139	14.138	7.124	12.62	10.883	15.314	8.435	10.837	68	108	124	142	159	168	145	117	234	128	190	187	227	149	209	DI19-5	XP_009362935.1 PREDICTED: protein DEHYDRATION-INDUCED 19 homolog 5-like [Pyrus x bretschneideri]	-	-	-	-	-	-	-	--
gene13406	22.675	18.968	17.928	36.752	41.762	34.649	48.302	51.029	45.071	42.125	47.681	47.865	43.371	42.624	46.355	830	761	615	1212	1389	1175	1507	1695	1512	1534	1455	1667	1303	1526	1812	LECRKS1	XP_009362946.1 PREDICTED: L-type lectin-domain containing receptor kinase S.1 [Pyrus x bretschneideri]	-	-	-	-	GO:0005575//cellular_component;GO:0005622//intracellular anatomical structure;GO:0005737//cytoplasm;GO:0005773//vacuole;GO:0005886//plasma membrane;GO:0016020//membrane;GO:0016021//integral component of membrane;GO:0031224//intrinsic component of membrane;GO:0043226//organelle;GO:0043227//membrane-bounded organelle;GO:0043229//intracellular organelle;GO:0043231//intracellular membrane-bounded org…	GO:0000166//nucleotide binding;GO:0003674//molecular_function;GO:0003824//catalytic activity;GO:0004672//protein kinase activity;GO:0004674//protein serine/threonine kinase activity;GO:0005488//binding;GO:0005524//ATP binding;GO:0016301//kinase activity;GO:0016740//transferase activity;GO:0016772//transferase activity, transferring phosphorus-containing groups;GO:0016773//phosphotransferase activ…	GO:0002229//defense response to oomycetes;GO:0002239//response to oomycetes;GO:0006464//cellular protein modification process;GO:0006468//protein phosphorylation;GO:0006793//phosphorus metabolic process;GO:0006796//phosphate-containing compound metabolic process;GO:0006807//nitrogen compound metabolic process;GO:0006950//response to stress;GO:0006952//defense response;GO:0008150//biological_proce…	--
gene13409	5.594	8.5	7.011	15.609	14.693	14.242	13.821	14.29	12.381	13.625	12.775	13.728	15.76	14.557	15.261	201.87	336.2	237.11	507.5	481.81	476.15	425.13	467.96	409.48	489.16	384.33	471.36	466.81	513.81	588.12	RH30	XP_009363040.1 PREDICTED: DEAD-box ATP-dependent RNA helicase 30-like [Pyrus x bretschneideri]	Genetic Information Processing	Transcription	ko03040//Spliceosome	K12823	GO:0009380//excinuclease repair complex	GO:0003676//nucleic acid binding;GO:0003677//DNA binding;GO:0004386//helicase activity;GO:0004527//exonuclease activity;GO:0005524//ATP binding;GO:0009381//excinuclease ABC activity;GO:0016787//hydrolase activity	GO:0006139//nucleobase-containing compound metabolic process;GO:0006268//DNA unwinding involved in DNA replication;GO:0006281//DNA repair;GO:0006289//nucleotide-excision repair;GO:0006310//DNA recombination	--
gene1343	20.42	18.752	20.022	11.571	10.983	9.232	10.547	9.261	9.217	7.944	8.471	10.853	16.816	19.225	20.556	342	343	313	175	165	141	148	139	140	133	117	171	229	309	363	LOG8	XP_009362178.1 PREDICTED: cytokinin riboside 5'-monophosphate phosphoribohydrolase LOG8-like isoform X1 [Pyrus x bretschneideri]	-	-	-	-	-	-	-	--
gene13440	4.966	5.974	6.908	12.454	14.639	15.173	13.723	16.874	11.228	12.127	13.722	13.376	16.2	12.862	12.054	135	178	176	299	354	370	318	410	278	328	311	346	348	342	347	--	XP_009362975.1 PREDICTED: uncharacterized protein LOC103952990 isoform X1 [Pyrus x bretschneideri]	-	-	-	-	-	-	-	--
gene13445	15.098	17.325	14.677	11.155	8.257	9.448	8.531	6.635	6.974	9.916	7.278	6.961	7.674	7.103	6.072	326	410	297	217	162	189	157	130	138	213	131	143	136	150	140	KNAT6	XP_009362982.1 PREDICTED: homeobox protein knotted-1-like 6 isoform X1 [Pyrus x bretschneideri]	-	-	-	-	GO:0005575//cellular_component;GO:0005622//intracellular anatomical structure;GO:0005634//nucleus;GO:0043226//organelle;GO:0043227//membrane-bounded organelle;GO:0043229//intracellular organelle;GO:0043231//intracellular membrane-bounded organelle	GO:0003674//molecular_function;GO:0003676//nucleic acid binding;GO:0003677//DNA binding;GO:0003700//DNA-binding transcription factor activity;GO:0005488//binding;GO:0043565//sequence-specific DNA binding;GO:0097159//organic cyclic compound binding;GO:0140110//transcription regulator activity;GO:1901363//heterocyclic compound binding	GO:0006355//regulation of transcription, DNA-templated;GO:0008150//biological_process;GO:0009888//tissue development;GO:0009889//regulation of biosynthetic process;GO:0010073//meristem maintenance;GO:0010468//regulation of gene expression;GO:0010556//regulation of macromolecule biosynthetic process;GO:0019219//regulation of nucleobase-containing compound metabolic process;GO:0019222//regulation o…	TALE
gene1345	96.568	111.956	125.594	51.317	60.362	55.832	51.387	56.771	51.433	52.274	48.036	56.923	55.313	50.61	48.372	1389	1765	1693	665	788.9	744	630	741	678	748	576	779	653	712	743	--	XP_009362205.1 PREDICTED: uncharacterized protein LOC103952357 [Pyrus x bretschneideri]	-	-	-	-	-	-	-	--
gene13454	3.207	2.78	2.652	5.117	6.397	5.798	7.008	8.614	6.649	6.689	8.175	5.351	3.907	4.099	3.942	80	76	62	115	145	134	149	195	152	166	170	127	80	100	105	apaG	XP_009363001.1 PREDICTED: uncharacterized protein LOC103953006 [Pyrus x bretschneideri]	-	-	-	-	GO:0009380//excinuclease repair complex	GO:0005515//protein binding;GO:0009381//excinuclease ABC activity;GO:0030246//carbohydrate binding	GO:0006289//nucleotide-excision repair	--
gene13457	15.086	13.329	13.553	6.619	2.297	4.956	2.728	3.06	3.555	4.915	2.074	2.946	4.214	4.999	4.3	253	245	213	100	35	77	39	45	53	82	29	47	58	82	77	At5g62930	XP_009363004.1 PREDICTED: GDSL esterase/lipase At5g62930 isoform X1 [Pyrus x bretschneideri]	-	-	-	-	GO:0005575//cellular_component;GO:0005622//intracellular anatomical structure;GO:0005737//cytoplasm;GO:0005829//cytosol	GO:0003674//molecular_function;GO:0003824//catalytic activity;GO:0016787//hydrolase activity;GO:0016788//hydrolase activity, acting on ester bonds	GO:0006629//lipid metabolic process;GO:0008150//biological_process;GO:0008152//metabolic process;GO:0009056//catabolic process;GO:0016042//lipid catabolic process;GO:0044238//primary metabolic process;GO:0071704//organic substance metabolic process;GO:1901575//organic substance catabolic process	--
gene13461	7.761	9.726	9.469	7.142	3.833	3.702	4.978	6.059	5.189	3.856	3.075	5.574	13.462	10.339	9.982	439	603	502	364	197	194	240	311	269	217	145	300	625	572	603	BOR2	XP_009363008.1 PREDICTED: probable boron transporter 2 [Pyrus x bretschneideri]	-	-	-	-	GO:0005575//cellular_component;GO:0005886//plasma membrane;GO:0005887//integral component of plasma membrane;GO:0016020//membrane;GO:0016021//integral component of membrane;GO:0031224//intrinsic component of membrane;GO:0031226//intrinsic component of plasma membrane;GO:0071944//cell periphery	GO:0003674//molecular_function;GO:0005215//transporter activity;GO:0005452//inorganic anion exchanger activity;GO:0008509//anion transmembrane transporter activity;GO:0015075//ion transmembrane transporter activity;GO:0015103//inorganic anion transmembrane transporter activity;GO:0015291//secondary active transmembrane transporter activity;GO:0015297//antiporter activity;GO:0015301//anion:anion a…	GO:0006810//transport;GO:0006811//ion transport;GO:0006820//anion transport;GO:0006873//cellular ion homeostasis;GO:0006885//regulation of pH;GO:0007275//multicellular organism development;GO:0008150//biological_process;GO:0009987//cellular process;GO:0015698//inorganic anion transport;GO:0019725//cellular homeostasis;GO:0022622//root system development;GO:0030003//cellular cation homeostasis;GO:…	--
gene13464	16.562	22.632	12.736	7.186	6.147	4.241	4.801	5.116	6.728	6.172	4.996	5.573	7.3	5.864	7.59	1097	1649	792	427	370	262	270	307	410	408	276	353	399	384	543	ATM	XP_009363009.1 PREDICTED: serine/threonine-protein kinase ATM isoform X1 [Pyrus x bretschneideri]	-	-	-	-	-	GO:0005515//protein binding	-	--
gene13477	57.315	47.855	68.645	87.818	103.884	106.921	183.731	176.532	121.836	93.177	100.734	124.219	156.433	162.618	154.864	1756	1607	1971	2424	2892	3035	4798	4908	3421	2840	2573	3621	3934	4873	5067	DXR	XP_009363022.1 PREDICTED: 1-deoxy-D-xylulose 5-phosphate reductoisomerase, chloroplastic isoform X1 [Pyrus x bretschneideri]	Metabolism;Metabolism;Metabolism	Global and overview maps;Global and overview maps;Metabolism of terpenoids and polyketides	ko01100//Metabolic pathways;ko01110//Biosynthesis of secondary metabolites;ko00900//Terpenoid backbone biosynthesis	K00099;K00099;K00099	GO:0005575//cellular_component;GO:0005622//intracellular anatomical structure;GO:0005737//cytoplasm;GO:0009507//chloroplast;GO:0009532//plastid stroma;GO:0009536//plastid;GO:0009570//chloroplast stroma;GO:0043226//organelle;GO:0043227//membrane-bounded organelle;GO:0043229//intracellular organelle;GO:0043231//intracellular membrane-bounded organelle	GO:0000166//nucleotide binding;GO:0003674//molecular_function;GO:0003824//catalytic activity;GO:0005488//binding;GO:0005515//protein binding;GO:0016491//oxidoreductase activity;GO:0016614//oxidoreductase activity, acting on CH-OH group of donors;GO:0016616//oxidoreductase activity, acting on the CH-OH group of donors, NAD or NADP as acceptor;GO:0016620//oxidoreductase activity, acting on the alde…	GO:0006081//cellular aldehyde metabolic process;GO:0006082//organic acid metabolic process;GO:0006090//pyruvate metabolic process;GO:0006629//lipid metabolic process;GO:0006644//phospholipid metabolic process;GO:0006720//isoprenoid metabolic process;GO:0006721//terpenoid metabolic process;GO:0006793//phosphorus metabolic process;GO:0006796//phosphate-containing compound metabolic process;GO:00081…	--
gene13484	2.852	3.262	1.615	2.143	1.811	2.084	2.754	2.103	2.8	2.227	2.026	2.121	5.506	3.589	4.56	130	163	69	88	75	88	107	87	117	101	77	92	206	160	222	KLCR3	XP_009363029.1 PREDICTED: uncharacterized protein LOC103953033 [Pyrus x bretschneideri]	-	-	-	-	GO:0005575//cellular_component;GO:0005622//intracellular anatomical structure;GO:0005737//cytoplasm;GO:0005829//cytosol;GO:0005852//eukaryotic translation initiation factor 3 complex;GO:0005929//cilium;GO:0042995//cell projection;GO:0043226//organelle;GO:0120025//plasma membrane bounded cell projection	GO:0003743//translation initiation factor activity;GO:0005515//protein binding;GO:0019904//protein domain specific binding	GO:0001655//urogenital system development;GO:0001822//kidney development;GO:0001889//liver development;GO:0001894//tissue homeostasis;GO:0001895//retina homeostasis;GO:0001947//heart looping;GO:0002009//morphogenesis of an epithelium;GO:0003007//heart morphogenesis;GO:0003143//embryonic heart tube morphogenesis;GO:0003205//cardiac chamber development;GO:0003230//cardiac atrium development;GO:0003…	--
gene13487	5.325	8.857	9.554	1.935	1.971	2.645	1.714	2.077	2.52	1.658	2.091	2.922	4.593	5.011	6.752	113	206	190	37	38	52	31	40	49	35	37	59	80	104	153	At2g36330	XP_009363033.1 PREDICTED: CASP-like protein 4A3 [Pyrus x bretschneideri]	-	-	-	-	-	-	-	--
gene13489	13.111	14.237	13.818	6.919	6.241	5.643	5.851	3.767	5.573	8.004	5.258	5.157	7.742	7.813	7.946	326	388	322	155	141	130	124	85	127	198	109	122	158	190	211	SIS3	XP_009363035.1 PREDICTED: E3 ubiquitin-protein ligase SIS3 [Pyrus x bretschneideri]	-	-	-	-	GO:0005575//cellular_component;GO:0005680//anaphase-promoting complex;GO:0016020//membrane;GO:0016021//integral component of membrane;GO:0031224//intrinsic component of membrane	GO:0003674//molecular_function;GO:0003824//catalytic activity;GO:0004842//ubiquitin-protein transferase activity;GO:0005488//binding;GO:0008270//zinc ion binding;GO:0016740//transferase activity;GO:0019787//ubiquitin-like protein transferase activity;GO:0043167//ion binding;GO:0043169//cation binding;GO:0046872//metal ion binding;GO:0061630//ubiquitin protein ligase activity;GO:0061659//ubiquitin…	GO:0006464//cellular protein modification process;GO:0006508//proteolysis;GO:0006511//ubiquitin-dependent protein catabolic process;GO:0006807//nitrogen compound metabolic process;GO:0007154//cell communication;GO:0007165//signal transduction;GO:0008150//biological_process;GO:0008152//metabolic process;GO:0009056//catabolic process;GO:0009057//macromolecule catabolic process;GO:0009743//response …	--
gene13507	8.748	16.176	12.656	6.178	4.419	2.553	2.37	1.517	2.147	3.035	2.076	2.031	3.464	4.371	5.575	293	579	385	174	126	76	63	44	62	94	54	62	92	133	187	GSVIVT00026920001	XP_009363065.1 PREDICTED: probable polygalacturonase isoform X1 [Pyrus x bretschneideri]	-	-	-	-	-	GO:0004650//polygalacturonase activity	GO:0005975//carbohydrate metabolic process	--
gene13522	30.906	29.579	25.43	5.777	5.933	4.294	5.714	8.768	4.057	6.951	3.746	3.556	15.265	12.696	9.922	831.26	872	641	140	145	107	131	214	100	186	84	91	337	334	285	SAMS1	XP_009363082.1 PREDICTED: S-adenosylmethionine synthase 1 [Pyrus x bretschneideri]	Metabolism;Metabolism;Metabolism;Metabolism;Metabolism	Global and overview maps;Global and overview maps;Global and overview maps;Amino acid metabolism;Biosynthesis of other secondary metabolites	ko01100//Metabolic pathways;ko01110//Biosynthesis of secondary metabolites;ko01230//Biosynthesis of amino acids;ko00270//Cysteine and methionine metabolism;ko00999//Biosynthesis of various plant secondary metabolites	K00789;K00789;K00789;K00789;K00789	-	GO:0004478//methionine adenosyltransferase activity	GO:0006556//S-adenosylmethionine biosynthetic process	--
gene13539	7.078	11.499	5.994	2.129	2.563	2.366	2.143	3.422	1.495	4.085	1.808	1.824	3.728	2.335	2.78	155	276	123	42	51	48	40	68	30	89	33	38	67	50	65	--	XP_009363097.1 PREDICTED: uncharacterized protein LOC103953099 isoform X1 [Pyrus x bretschneideri]	-	-	-	-	-	-	-	--
gene13544	60.708	45.24	40.599	89.925	103.649	91.338	125.114	126.334	97.202	106.291	107.063	100.438	101.898	107.371	124.62	1836.47	1500	1151	2450.8	2849	2559.8	3226	3468	2694.83	3198.77	2700	2890.82	2530	3176.83	4025.82	MSK-3	XP_009363099.1 PREDICTED: glycogen synthase kinase-3 homolog MsK-3 [Pyrus x bretschneideri]	-	-	-	-	-	GO:0004672//protein kinase activity;GO:0005524//ATP binding	GO:0006468//protein phosphorylation	--
gene13545	1.543	3.34	4.71	8.594	7.544	8.057	7.537	2.333	2.389	18.398	12.054	7.272	2.143	4.719	0.975	43	102	123	215.74	191	208	179	59	61	510	280	192.8	49	128.62	29	At3g62260	XP_009363101.1 PREDICTED: probable protein phosphatase 2C 49 [Pyrus x bretschneideri]	-	-	-	-	-	GO:0016791//phosphatase activity	-	--
gene13562	8.302	18.669	15.346	5.399	3.23	2.987	1.869	1.155	2.425	3.119	1.157	2.027	5.211	3.601	5.104	198	488	343	116	70	66	38	25	53	74	23	46	102	84	130	WRKY23	XP_009363128.1 PREDICTED: probable WRKY transcription factor 23 [Pyrus x bretschneideri]	-	-	-	-	GO:0016021//integral component of membrane	GO:0003700//DNA-binding transcription factor activity;GO:0005219//ryanodine-sensitive calcium-release channel activity;GO:0043565//sequence-specific DNA binding	GO:0006355//regulation of transcription, DNA-templated;GO:0006874//cellular calcium ion homeostasis	WRKY
gene13590	12.782	12.179	12.929	5.468	3.847	4.815	3.163	5.209	4.359	5.755	3.354	3.744	7.3	7.385	8.105	384	401	364	148	105	134	81	142	120	172	84	107	180	217	260	LYM1	XP_009363172.1 PREDICTED: lysM domain-containing GPI-anchored protein 1 [Pyrus x bretschneideri]	-	-	-	-	-	GO:0003674//molecular_function;GO:0003676//nucleic acid binding	GO:0030436//asexual sporulation	--
gene13611	7.327	2.228	2.49	19.804	23.956	22.163	35.02	44.9	22.587	31.779	50.854	23.667	7.539	10.066	12.893	116.26	38.69	37	282.99	345.19	325.68	473.23	646.16	328.26	501.35	672.29	357.11	98.16	156.11	218.26	AGL18	XP_009363196.1 PREDICTED: agamous-like MADS-box protein AGL18 isoform X1 [Pyrus x bretschneideri]	-	-	-	-	GO:0000275//mitochondrial proton-transporting ATP synthase complex, catalytic sector F(1);GO:0005634//nucleus;GO:0045261//proton-transporting ATP synthase complex, catalytic core F(1);GO:0045262//plasma membrane proton-transporting ATP synthase complex, catalytic core F(1)	GO:0003677//DNA binding;GO:0003700//DNA-binding transcription factor activity;GO:0046933//proton-transporting ATP synthase activity, rotational mechanism;GO:0046983//protein dimerization activity	GO:0006355//regulation of transcription, DNA-templated;GO:0015986//ATP synthesis coupled proton transport	MIKC
gene13622	6.04	8.784	6.172	1.747	1.41	1.344	1.203	1.13	1.318	1.398	0.527	1.962	2.052	2.508	2.331	165	263	158	43	35	34	28	28	33	38	12	51	46	67	68	At2g41710	XP_009363210.1 PREDICTED: AP2-like ethylene-responsive transcription factor At2g41710 isoform X1 [Pyrus x bretschneideri]	-	-	-	-	GO:0005575//cellular_component;GO:0005622//intracellular anatomical structure;GO:0005634//nucleus;GO:0043226//organelle;GO:0043227//membrane-bounded organelle;GO:0043229//intracellular organelle;GO:0043231//intracellular membrane-bounded organelle	GO:0003674//molecular_function;GO:0003676//nucleic acid binding;GO:0003677//DNA binding;GO:0003700//DNA-binding transcription factor activity;GO:0005488//binding;GO:0097159//organic cyclic compound binding;GO:0140110//transcription regulator activity;GO:1901363//heterocyclic compound binding	GO:0000160//phosphorelay signal transduction system;GO:0006139//nucleobase-containing compound metabolic process;GO:0006351//transcription, DNA-templated;GO:0006355//regulation of transcription, DNA-templated;GO:0006725//cellular aromatic compound metabolic process;GO:0006807//nitrogen compound metabolic process;GO:0007154//cell communication;GO:0007165//signal transduction;GO:0007275//multicellu…	AP2
gene13637	25.162	17.303	29.722	56.156	56.391	58.506	46.967	48.034	44.21	54.646	47.438	52.891	38.337	39.828	31.382	467	351.99	516.99	939	951	1006	743	809	752	1009	734	934	584	723	622	CML50	XP_009363225.1 PREDICTED: probable calcium-binding protein CML49 isoform X1 [Pyrus x bretschneideri]	Organismal Systems	Environmental adaptation	ko04626//Plant-pathogen interaction	K13448	-	GO:0005509//calcium ion binding	-	--
gene13657	3.986	6.895	7.954	2.528	2.279	2.235	1.883	2.396	2.259	2.029	1.304	2.448	4.036	3.758	3.248	77	146	144	44	40	40	31	42	40	39	21	45	64	71	67	CCT2	XP_009363250.1 PREDICTED: choline-phosphate cytidylyltransferase 1-like [Pyrus x bretschneideri]	Metabolism;Metabolism;Metabolism	Global and overview maps;Lipid metabolism;Metabolism of other amino acids	ko01100//Metabolic pathways;ko00564//Glycerophospholipid metabolism;ko00440//Phosphonate and phosphinate metabolism	K00968;K00968;K00968	-	GO:0003824//catalytic activity;GO:0016779//nucleotidyltransferase activity;GO:0047348//glycerol-3-phosphate cytidylyltransferase activity	GO:0009058//biosynthetic process;GO:0009244//lipopolysaccharide core region biosynthetic process	--
gene13678	197.643	220.434	296.927	159.576	134.133	157.301	78.903	79.369	93.284	122.68	68.443	109.419	82.737	88.939	62.932	2113	2583	2975	1537	1303	1558	719	770	914	1304.79	610	1113	726	930	718.49	--	XP_009363271.1 PREDICTED: uncharacterized protein LOC103953260 [Pyrus x bretschneideri]	-	-	-	-	-	-	GO:0030436//asexual sporulation	--
gene13692	0.684	0.078	0.228	5.364	11.814	11.31	22.479	18.805	6.207	5.546	9.953	11.058	4.742	5.466	3.604	16	2	5	113	251	245	448	399	133	129	194	246	91	125	90	PUP4	XP_009363284.1 PREDICTED: probable purine permease 4 [Pyrus x bretschneideri]	-	-	-	-	GO:0016020//membrane;GO:0016021//integral component of membrane	-	-	--
gene137	20.195	32.477	34.414	11.929	8.097	9.144	7.367	3.77	8.19	8.366	3.699	7.459	11.96	12.043	10.732	543.5	958	868	289.23	198	228	169	92.07	202	224	83	191	264.18	317	308.44	GDCST	XP_009359137.1 PREDICTED: aminomethyltransferase, mitochondrial [Pyrus x bretschneideri]	Metabolism;Metabolism;Metabolism;Metabolism;Metabolism;Metabolism	Global and overview maps;Global and overview maps;Global and overview maps;Carbohydrate metabolism;Amino acid metabolism;Metabolism of cofactors and vitamins	ko01100//Metabolic pathways;ko01110//Biosynthesis of secondary metabolites;ko01200//Carbon metabolism;ko00630//Glyoxylate and dicarboxylate metabolism;ko00260//Glycine, serine and threonine metabolism;ko00670//One carbon pool by folate	K00605;K00605;K00605;K00605;K00605;K00605	GO:0005737//cytoplasm	GO:0004047//aminomethyltransferase activity	GO:0019464//glycine decarboxylation via glycine cleavage system	--
gene13704	27.266	9.273	19.832	20.409	11.09	20.16	26.789	43.058	43.676	19.934	26.982	25.138	11.667	16.055	18.486	1207.34	450.02	823	814.16	446.18	827	1011.08	1730.15	1772.44	878.12	996	1059.07	424	695.31	874.12	ctps	XP_009363291.1 PREDICTED: CTP synthase-like [Pyrus x bretschneideri]	Metabolism;Metabolism	Global and overview maps;Nucleotide metabolism	ko01100//Metabolic pathways;ko00240//Pyrimidine metabolism	K01937;K01937	GO:0005951//carbamoyl-phosphate synthase complex	GO:0000107//imidazoleglycerol-phosphate synthase activity;GO:0003883//CTP synthase activity;GO:0003922//GMP synthase (glutamine-hydrolyzing) activity;GO:0004088//carbamoyl-phosphate synthase (glutamine-hydrolyzing) activity;GO:0016787//hydrolase activity;GO:0016884//carbon-nitrogen ligase activity, with glutamine as amido-N-donor;GO:0046820//4-amino-4-deoxychorismate synthase activity	GO:0000105//histidine biosynthetic process;GO:0006177//GMP biosynthetic process;GO:0006221//pyrimidine nucleotide biosynthetic process;GO:0009220//pyrimidine ribonucleotide biosynthetic process	--
gene13708	19.718	27.686	24.092	9.524	10.262	8.509	8.839	7.534	9.464	9.793	8.953	9.531	9.944	8.131	9.232	848	1305	971	369	401	339	324	294	373	419	321	390	351	342	424	ABCC2	XP_009363296.1 PREDICTED: ABC transporter D family member 2, chloroplastic-like [Pyrus x bretschneideri]	-	-	-	-	GO:0005575//cellular_component;GO:0005887//integral component of plasma membrane;GO:0009380//excinuclease repair complex;GO:0009898//cytoplasmic side of plasma membrane;GO:0015627//type II protein secretion system complex;GO:0016021//integral component of membrane;GO:0043190//ATP-binding cassette (ABC) transporter complex;GO:0055051//ATP-binding cassette (ABC) transporter complex, integrated subs…	GO:0000166//nucleotide binding;GO:0003674//molecular_function;GO:0003677//DNA binding;GO:0003697//single-stranded DNA binding;GO:0005260//intracellularly ATP-gated chloride channel activity;GO:0005319//lipid transporter activity;GO:0005524//ATP binding;GO:0008134//transcription factor binding;GO:0009381//excinuclease ABC activity;GO:0015220//choline transmembrane transporter activity;GO:0015221//…	GO:0000910//cytokinesis;GO:0006260//DNA replication;GO:0006281//DNA repair;GO:0006289//nucleotide-excision repair;GO:0006310//DNA recombination;GO:0006355//regulation of transcription, DNA-templated;GO:0006810//transport;GO:0006817//phosphate ion transport;GO:0006824//cobalt ion transport;GO:0006855//xenobiotic transmembrane transport;GO:0006869//lipid transport;GO:0008150//biological_process;GO:…	--
gene1371	4.804	6.603	4.227	1.975	1.064	1.414	0.659	0.688	1.26	0.658	1.123	1.541	2.318	2.296	2.454	154	232	127	57.03	31	42	18	20	37.03	21	30	47	61	72	84	COAC1	XP_009362412.1 PREDICTED: solute carrier family 25 member 44-like [Pyrus x bretschneideri]	-	-	-	-	-	-	-	--
gene13715	511.199	416.441	477.593	692.318	831.381	825.13	1081.01	1138.15	942.697	768.725	893.667	835.38	904.157	932.622	853.456	16000	14286	14009	19522	23644	23926	28839	32326	27041	23936	23318	24877	23227	28550	28526	NANA	XP_009363310.1 PREDICTED: aspartic proteinase nepenthesin-1 [Pyrus x bretschneideri]	-	-	-	-	-	-	-	--
gene13716	35.939	38.156	39.941	81.692	88.068	74.037	105.516	106.85	98.989	64.294	93.181	94.686	95.802	73.309	86.539	1421	1653.53	1480	2910	3164	2712	3556	3833.75	3587	2529	3071.41	3562	3109	2835	3654	ECT2	XP_009363311.1 PREDICTED: YTH domain-containing family protein 2 [Pyrus x bretschneideri]	-	-	-	-	GO:0045203//integral component of cell outer membrane	GO:0003723//RNA binding	-	--
gene1372	14.672	23.499	25.962	16.924	12.779	16.634	9.288	8.259	9.272	11.937	9.129	9.929	10.286	6.475	5.486	278	488	461	288.89	220	291.99	150	142	161	225	144.2	179	159.96	120	111	AL4	XP_009362423.2 PREDICTED: pentatricopeptide repeat-containing protein At5g65560-like [Pyrus x bretschneideri]	-	-	-	-	GO:0032797//SMN complex	GO:0042393//histone binding	GO:0000387//spliceosomal snRNP assembly;GO:0006355//regulation of transcription, DNA-templated;GO:0006383//transcription by RNA polymerase III;GO:0032007//negative regulation of TOR signaling;GO:0034198//cellular response to amino acid starvation	--
gene13731	4.445	4.277	3.366	3.199	7.108	5.884	8.107	5.28	4.622	6.422	7.247	7.481	12.226	14.021	15.802	128	135	90.86	83	186	157	199	138	122	184	174	205	289	394.93	485.98	2023-10-03	XP_009363330.1 PREDICTED: organic cation/carnitine transporter 3-like [Pyrus x bretschneideri]	-	-	-	-	GO:0005887//integral component of plasma membrane;GO:0016021//integral component of membrane	GO:0008028//monocarboxylic acid transmembrane transporter activity;GO:0015295//solute:proton symporter activity;GO:0022857//transmembrane transporter activity;GO:0042910//xenobiotic transmembrane transporter activity;GO:0051119//sugar transmembrane transporter activity	GO:0006810//transport;GO:0008643//carbohydrate transport;GO:0015718//monocarboxylic acid transport;GO:0042908//xenobiotic transport;GO:0055085//transmembrane transport	--
gene13736	10.196	11.847	8.384	3.428	2.871	2.276	3.87	3.305	4.45	3.014	2.842	4.223	9.646	9.842	10.149	340	433	262	103	87	70.32	110	100	136	100	79	134	264	321	361.42	ALDH5F1	XP_009363333.1 PREDICTED: succinate-semialdehyde dehydrogenase, mitochondrial-like [Pyrus x bretschneideri]	Metabolism;Metabolism;Metabolism	Global and overview maps;Amino acid metabolism;Carbohydrate metabolism	ko01100//Metabolic pathways;ko00250//Alanine, aspartate and glutamate metabolism;ko00650//Butanoate metabolism	K17761;K17761;K17761	-	GO:0003842//1-pyrroline-5-carboxylate dehydrogenase activity;GO:0004491//methylmalonate-semialdehyde dehydrogenase (acylating) activity;GO:0004777//succinate-semialdehyde dehydrogenase (NAD+) activity;GO:0008802//betaine-aldehyde dehydrogenase activity;GO:0009013//succinate-semialdehyde dehydrogenase [NAD(P)+] activity;GO:0016491//oxidoreductase activity;GO:0016620//oxidoreductase activity, actin…	GO:0006527//arginine catabolic process;GO:0006562//proline catabolic process;GO:0006574//valine catabolic process;GO:0006578//amino-acid betaine biosynthetic process;GO:0009450//gamma-aminobutyric acid catabolic process;GO:0010124//phenylacetate catabolic process	--
gene13751	4.197	3.829	8.219	12.495	15.921	17.701	21.317	26.716	12.122	15.336	18.479	14.115	7.82	10.657	8.881	85	85	156	228	293	332.14	368	491	225	309	312	272	130	211.1	192.08	--	XP_009363345.1 PREDICTED: uncharacterized protein LOC103953330 [Pyrus x bretschneideri]	-	-	-	-	-	-	-	--
gene1377	3.707	1.438	1.478	5.037	4.22	3.702	6.024	9.649	5.37	5.568	8.075	7.501	6.723	5.903	6.444	174	74	65	213	180	161	241	411	231	260	316	335	259	271	323	MSL10	XP_009362517.1 PREDICTED: mechanosensitive ion channel protein 10-like [Pyrus x bretschneideri]	-	-	-	-	GO:0016020//membrane	GO:0005509//calcium ion binding	GO:0055085//transmembrane transport	--
gene13781	80.439	92.698	78.741	40.766	34.035	38.541	42.705	36.241	43.997	35.645	32.784	41.693	70.231	61.024	64.193	1969	2487	1806.32	899	757	874	891	805	987	868	669	971	1411	1461	1678	GDP1	XP_009363391.1 PREDICTED: PIN2/TERF1-interacting telomerase inhibitor 1 [Pyrus x bretschneideri]	-	-	-	-	-	GO:0003676//nucleic acid binding	-	--
gene13783	5.434	3.85	4.298	3.974	8.725	10.282	10.351	9.441	8.022	6.555	8.359	5.98	5.686	5.687	5.089	85	66	63	56	124	149	138	134	115	102	109	89	73	87	85	ISPF	XP_009363393.1 PREDICTED: 2-C-methyl-D-erythritol 2,4-cyclodiphosphate synthase, chloroplastic-like [Pyrus x bretschneideri]	Metabolism;Metabolism;Metabolism	Global and overview maps;Global and overview maps;Metabolism of terpenoids and polyketides	ko01100//Metabolic pathways;ko01110//Biosynthesis of secondary metabolites;ko00900//Terpenoid backbone biosynthesis	K01770;K01770;K01770	GO:0005575//cellular_component;GO:0005622//intracellular anatomical structure;GO:0005737//cytoplasm;GO:0009507//chloroplast;GO:0009532//plastid stroma;GO:0009536//plastid;GO:0009570//chloroplast stroma;GO:0043226//organelle;GO:0043227//membrane-bounded organelle;GO:0043229//intracellular organelle;GO:0043231//intracellular membrane-bounded organelle	GO:0003674//molecular_function;GO:0003824//catalytic activity;GO:0005488//binding;GO:0008685//2-C-methyl-D-erythritol 2,4-cyclodiphosphate synthase activity;GO:0016829//lyase activity;GO:0016849//phosphorus-oxygen lyase activity;GO:0043167//ion binding;GO:0043169//cation binding;GO:0046872//metal ion binding	GO:0006081//cellular aldehyde metabolic process;GO:0006082//organic acid metabolic process;GO:0006090//pyruvate metabolic process;GO:0006629//lipid metabolic process;GO:0006644//phospholipid metabolic process;GO:0006720//isoprenoid metabolic process;GO:0006721//terpenoid metabolic process;GO:0006725//cellular aromatic compound metabolic process;GO:0006778//porphyrin-containing compound metabolic …	--
gene13798	14.05	10.389	32.562	67.858	66.6	89.56	72.619	70.13	83.373	70.302	64.969	62.5	37.813	39.938	45.018	343	278	745	1491	1474	2022	1505	1550	1860	1705	1317	1449	749	943	1157	CA2	XP_009363402.1 PREDICTED: beta-carotene hydroxylase 2, chloroplastic-like isoform X1 [Pyrus x bretschneideri]	Metabolism;Metabolism;Metabolism	Global and overview maps;Global and overview maps;Metabolism of terpenoids and polyketides	ko01100//Metabolic pathways;ko01110//Biosynthesis of secondary metabolites;ko00906//Carotenoid biosynthesis	K15746;K15746;K15746	-	GO:0005506//iron ion binding;GO:0016491//oxidoreductase activity	GO:0008610//lipid biosynthetic process	--
gene1380	217.178	261.102	305.538	151.71	139.618	157.301	115.308	108.684	121.38	126.043	116.506	142.621	151.539	163.145	141.631	3551.07	4679.3	4681.95	2234.83	2074.31	2382.82	1607.02	1612.62	1818.9	2050.28	1588.09	2218.76	2033.69	2609.07	2473.04	RPS3C	XP_009362571.1 PREDICTED: 40S ribosomal protein S3-3 [Pyrus x bretschneideri]	Genetic Information Processing	Translation	ko03010//Ribosome	K02985	GO:0000312//plastid small ribosomal subunit;GO:0022627//cytosolic small ribosomal subunit	GO:0003723//RNA binding;GO:0003735//structural constituent of ribosome	GO:0006412//translation	--
gene13810	12.349	12.972	8.977	1.829	1.191	1.168	0.837	0.705	1.262	1.558	0.561	1.112	2.248	2.565	2.211	502	578	342	67	44	44	29	26	47	63	19	43	75	102	96	At1g63850	XP_009363413.1 PREDICTED: BTB/POZ domain-containing protein At1g63850-like [Pyrus x bretschneideri]	-	-	-	-	-	GO:0005515//protein binding	-	--
gene13822	6.594	4.645	6.056	2.316	2.664	1.441	1.567	1.84	2.55	4.363	1.402	1.491	2.441	3.925	2.345	79	61	68	25	29	16	16	20	28	52	14	17	24	46	30	-	-	-	-	-	-	-	-	-	-
gene13847	45.93	63.599	74.83	29.67	27.15	33.827	18.543	16.805	23.349	28.665	21.741	30.408	26.789	32.035	27.543	480	733	734	277	258	321	167	161	222	296	189	305	238	335	316	Daci_3569	XP_009363457.1 PREDICTED: uncharacterized protein LOC103953450 [Pyrus x bretschneideri]	-	-	-	-	-	-	-	--
gene13850	23.042	26.905	29.801	12.194	10.182	16.196	10.651	8.889	17.792	11.334	12.624	13.036	15.358	13.982	18.978	797	1020	966	380	320	519	314	279	564	390	364	429	436	473	701	MCA1	XP_018504485.1 PREDICTED: protein MID1-COMPLEMENTING ACTIVITY 1 [Pyrus x bretschneideri]	-	-	-	-	-	GO:0043565//sequence-specific DNA binding	GO:0006355//regulation of transcription, DNA-templated	--
gene13882	2.628	2.191	1.99	4.892	5.908	5.245	6.828	7.254	6.505	5.85	11.116	7.008	5.749	5.142	6.746	93	85	66	156	190	172	206	233	211	206	328	236	167	178	255	CPK28	XP_009363494.1 PREDICTED: calcium-dependent protein kinase 28-like [Pyrus x bretschneideri]	Organismal Systems	Environmental adaptation	ko04626//Plant-pathogen interaction	K13412	-	GO:0004553//hydrolase activity, hydrolyzing O-glycosyl compounds;GO:0004672//protein kinase activity;GO:0005509//calcium ion binding;GO:0005515//protein binding;GO:0005524//ATP binding	GO:0000272//polysaccharide catabolic process;GO:0006468//protein phosphorylation	--
gene13884	567.729	116.882	87.163	15.578	57.425	22.658	135.1	322.003	13.219	32.193	12.374	12.607	31.275	70.396	17.972	4733	1068	681	117	435	175	960	2436	101	267	86	100	214	574	160	GASA11	XP_018504479.1 PREDICTED: gibberellin-regulated protein 11-like [Pyrus x bretschneideri]	-	-	-	-	-	-	-	--
gene13901	22.37	22.695	19.579	10.934	11.189	10.756	9.273	9.532	12.667	9.864	9.481	10.659	11.078	11.714	11.131	884.5	983.5	725.5	389.5	402	394	312.5	342	459	388	312.5	401	359.5	453	470	THRRS	XP_009360487.1 PREDICTED: threonine--tRNA ligase, mitochondrial 1-like [Pyrus x bretschneideri]	Genetic Information Processing	Translation	ko00970//Aminoacyl-tRNA biosynthesis	K01868	GO:0005737//cytoplasm;GO:0009345//glycine-tRNA ligase complex	GO:0000166//nucleotide binding;GO:0004812//aminoacyl-tRNA ligase activity;GO:0004820//glycine-tRNA ligase activity;GO:0004821//histidine-tRNA ligase activity;GO:0004827//proline-tRNA ligase activity;GO:0004828//serine-tRNA ligase activity;GO:0004829//threonine-tRNA ligase activity;GO:0005524//ATP binding;GO:0043767//pyrrolysyl-tRNA synthetase activity	GO:0006418//tRNA aminoacylation for protein translation;GO:0006426//glycyl-tRNA aminoacylation;GO:0006427//histidyl-tRNA aminoacylation;GO:0006433//prolyl-tRNA aminoacylation;GO:0006434//seryl-tRNA aminoacylation;GO:0006435//threonyl-tRNA aminoacylation;GO:0043039//tRNA aminoacylation	--
gene13905	42.939	54.768	43.764	26.328	19.973	18.82	18.502	18.652	24.289	22.068	17.47	22.512	29.111	28.967	26.315	877	1224	835	485	370	355	322	345	455	447	298	437	486	578	573	--	XP_009363515.1 PREDICTED: uncharacterized protein LOC103953505 isoform X2 [Pyrus x bretschneideri]	-	-	-	-	-	GO:0005515//protein binding;GO:0016682//oxidoreductase activity, acting on diphenols and related substances as donors, oxygen as acceptor	-	--
gene13909	25.846	24.111	16.863	7.971	8.829	7.342	8.754	8.862	9.342	9.27	9.071	9.02	16.086	16.526	17.44	1292	1321	790	359	401	340	373	402	428	461	378	429	660	808	931	POT12	XP_009363524.1 PREDICTED: putative potassium transporter 12 isoform X1 [Pyrus x bretschneideri]	-	-	-	-	GO:0005575//cellular_component;GO:0005622//intracellular anatomical structure;GO:0005737//cytoplasm;GO:0005886//plasma membrane;GO:0009507//chloroplast;GO:0009536//plastid;GO:0016020//membrane;GO:0016021//integral component of membrane;GO:0031224//intrinsic component of membrane;GO:0043226//organelle;GO:0043227//membrane-bounded organelle;GO:0043229//intracellular organelle;GO:0043231//intracellu…	GO:0003674//molecular_function;GO:0005215//transporter activity;GO:0008324//cation transmembrane transporter activity;GO:0015075//ion transmembrane transporter activity;GO:0015079//potassium ion transmembrane transporter activity;GO:0015318//inorganic molecular entity transmembrane transporter activity;GO:0022857//transmembrane transporter activity;GO:0022890//inorganic cation transmembrane trans…	GO:0006810//transport;GO:0006811//ion transport;GO:0006812//cation transport;GO:0006813//potassium ion transport;GO:0008150//biological_process;GO:0009987//cellular process;GO:0030001//metal ion transport;GO:0034220//ion transmembrane transport;GO:0051179//localization;GO:0051234//establishment of localization;GO:0055085//transmembrane transport;GO:0071805//potassium ion transmembrane transport;G…	--
gene13915	99.401	92.604	56.057	36.072	29.521	21.893	39.896	55.483	26.949	39.428	23.179	22.849	44.011	38.178	33.298	3428.51	3500.86	1812.02	1120.91	925.19	699.57	1172.92	1736.58	851.89	1352.9	666.48	749.83	1245.94	1287.95	1226.5	ALDH2B7	XP_009363534.1 PREDICTED: aldehyde dehydrogenase family 2 member B7, mitochondrial-like isoform X2 [Pyrus x bretschneideri]	Metabolism;Metabolism;Metabolism;Metabolism;Metabolism;Metabolism;Metabolism;Metabolism;Metabolism;Metabolism;Metabolism;Metabolism;Metabolism;Metabolism;Metabolism	Global and overview maps;Global and overview maps;Carbohydrate metabolism;Carbohydrate metabolism;Lipid metabolism;Amino acid metabolism;Carbohydrate metabolism;Amino acid metabolism;Lipid metabolism;Metabolism of cofactors and vitamins;Metabolism of other amino acids;Amino acid metabolism;Amino acid metabolism;Amino acid metabolism;Metabolism of terpenoids and polyketides	ko01100//Metabolic pathways;ko01110//Biosynthesis of secondary metabolites;ko00010//Glycolysis / Gluconeogenesis;ko00620//Pyruvate metabolism;ko00561//Glycerolipid metabolism;ko00380//Tryptophan metabolism;ko00053//Ascorbate and aldarate metabolism;ko00330//Arginine and proline metabolism;ko00071//Fatty acid degradation;ko00770//Pantothenate and CoA biosynthesis;ko00410//beta-Alanine metabolism;k…	K00128;K00128;K00128;K00128;K00128;K00128;K00128;K00128;K00128;K00128;K00128;K00128;K00128;K00128;K00128	-	GO:0003842//1-pyrroline-5-carboxylate dehydrogenase activity;GO:0004491//methylmalonate-semialdehyde dehydrogenase (acylating) activity;GO:0004777//succinate-semialdehyde dehydrogenase (NAD+) activity;GO:0008802//betaine-aldehyde dehydrogenase activity;GO:0009013//succinate-semialdehyde dehydrogenase [NAD(P)+] activity;GO:0016491//oxidoreductase activity;GO:0016620//oxidoreductase activity, actin…	GO:0006527//arginine catabolic process;GO:0006562//proline catabolic process;GO:0006574//valine catabolic process;GO:0006578//amino-acid betaine biosynthetic process;GO:0009450//gamma-aminobutyric acid catabolic process	--
gene13926	8.179	8.422	9.231	5.793	7.943	7.566	5.42	6.012	3.234	3.578	3.698	3.619	6.067	7.397	4.782	69	78	73	44	61	59	39	46	25	30	26	29	42	61	43	-	-	-	-	-	-	-	-	-	-
gene13932	35.357	29.289	30.062	10.154	10.253	7.572	9.416	7.236	6.369	7.277	4.039	8.14	30.155	22.665	22.546	630	572	502	163	166	125	143	117	104	129	60	138	441	395	429	BCA2	XP_009363559.1 PREDICTED: carbonic anhydrase 2 [Pyrus x bretschneideri]	Metabolism;Metabolism	Global and overview maps;Energy metabolism	ko01100//Metabolic pathways;ko00910//Nitrogen metabolism	K01673;K01673	GO:0005575//cellular_component;GO:0005622//intracellular anatomical structure;GO:0005737//cytoplasm;GO:0009507//chloroplast;GO:0009532//plastid stroma;GO:0009536//plastid;GO:0009570//chloroplast stroma;GO:0043226//organelle;GO:0043227//membrane-bounded organelle;GO:0043229//intracellular organelle;GO:0043231//intracellular membrane-bounded organelle	GO:0003674//molecular_function;GO:0003824//catalytic activity;GO:0004089//carbonate dehydratase activity;GO:0005488//binding;GO:0008270//zinc ion binding;GO:0016829//lyase activity;GO:0016835//carbon-oxygen lyase activity;GO:0016836//hydro-lyase activity;GO:0043167//ion binding;GO:0043169//cation binding;GO:0046872//metal ion binding;GO:0046914//transition metal ion binding	GO:0008150//biological_process;GO:0015976//carbon utilization	--
gene13938	32.438	73.99	94.762	30.799	18.725	38.704	28.916	18.399	37.043	29.97	23.843	32.841	56.862	64.868	70.729	408	1020	1117	349	214	451	310	210	427	375	250	393	587	798	950	--	XP_009363585.1 PREDICTED: guanine nucleotide-binding protein subunit gamma 1-like [Pyrus x bretschneideri]	-	-	-	-	-	-	GO:0007186//G protein-coupled receptor signaling pathway	--
gene13945	2.496	2.448	4.46	12.534	13.252	14.95	10.687	15.813	16.883	12.104	17.512	15.672	6.765	5.422	5.492	40	43	67	181	193	222	146	230	248	193	234	239	89	85	94	PAP8	XP_018504515.1 PREDICTED: probable plastid-lipid-associated protein 8, chloroplastic [Pyrus x bretschneideri]	-	-	-	-	GO:0005575//cellular_component;GO:0005622//intracellular anatomical structure;GO:0005737//cytoplasm;GO:0005887//integral component of plasma membrane;GO:0009507//chloroplast;GO:0009526//plastid envelope;GO:0009534//chloroplast thylakoid;GO:0009536//plastid;GO:0009579//thylakoid;GO:0009941//chloroplast envelope;GO:0031967//organelle envelope;GO:0031975//envelope;GO:0031976//plastid thylakoid;GO:00…	GO:0008509//anion transmembrane transporter activity	GO:0006820//anion transport	--
gene13952	2.489	1.499	2.815	4.641	4.546	5.211	6.014	6.198	5.757	4.603	6.687	4.76	5.336	3.867	4.334	50	33	53	84	83	97	103	113	106	92	112	91	88	76	93	RPA2A	XP_009363601.1 PREDICTED: replication protein A 32 kDa subunit A-like [Pyrus x bretschneideri]	Genetic Information Processing;Genetic Information Processing;Genetic Information Processing;Genetic Information Processing	Replication and repair;Replication and repair;Replication and repair;Replication and repair	ko03420//Nucleotide excision repair;ko03030//DNA replication;ko03440//Homologous recombination;ko03430//Mismatch repair	K10739;K10739;K10739;K10739	GO:0009318//exodeoxyribonuclease VII complex;GO:0009360//DNA polymerase III complex	GO:0003676//nucleic acid binding;GO:0003700//DNA-binding transcription factor activity;GO:0003887//DNA-directed DNA polymerase activity;GO:0008855//exodeoxyribonuclease VII activity	GO:0006260//DNA replication;GO:0006308//DNA catabolic process;GO:0006355//regulation of transcription, DNA-templated	--
gene13953	16.815	11.911	21.093	52.584	73.388	65.105	73.004	72.903	70.527	55.178	75.146	72.401	41.956	47.779	50.129	665.93	517	782.87	1876.18	2640.89	2388.7	2464.32	2620	2559.81	2173.96	2481	2728.1	1363.79	1850.73	2120.07	ABC1K1	XP_009363603.1 PREDICTED: uncharacterized aarF domain-containing protein kinase At4g31390, chloroplastic-like [Pyrus x bretschneideri]	-	-	-	-	-	GO:0004672//protein kinase activity;GO:0005524//ATP binding;GO:0016709//oxidoreductase activity, acting on paired donors, with incorporation or reduction of molecular oxygen, NAD(P)H as one donor, and incorporation of one atom of oxygen	GO:0006468//protein phosphorylation;GO:0006744//ubiquinone biosynthetic process	--
gene13959	16.241	17.968	11.947	7.867	9.336	4.774	7.227	9.345	6.071	11.049	6.269	6.029	12.522	10.275	8.546	851.66	1032.7	587.12	371.68	444.83	231.94	323	444.67	291.78	576.4	274.07	300.79	538.93	526.99	478.55	PMA4	XP_018504518.1 PREDICTED: plasma membrane ATPase 4-like [Pyrus x bretschneideri]	Metabolism;Metabolism	Global and overview maps;Energy metabolism	ko01100//Metabolic pathways;ko00190//Oxidative phosphorylation	K01535;K01535	GO:0031004//potassium ion-transporting ATPase complex	GO:0005375//copper ion transmembrane transporter activity;GO:0005388//P-type calcium transporter activity;GO:0008556//P-type potassium transmembrane transporter activity;GO:0008967//phosphoglycolate phosphatase activity;GO:0015434//ABC-type cadmium transporter activity;GO:0015444//P-type magnesium transporter activity;GO:0016787//hydrolase activity;GO:0019143//3-deoxy-manno-octulosonate-8-phospha…	GO:0006545//glycine biosynthetic process;GO:0006564//L-serine biosynthetic process;GO:0006813//potassium ion transport;GO:0006816//calcium ion transport;GO:0006825//copper ion transport;GO:0008152//metabolic process;GO:0009103//lipopolysaccharide biosynthetic process;GO:0015691//cadmium ion transport;GO:0015693//magnesium ion transport;GO:0030001//metal ion transport	--
gene13969	5.75	8.775	16.473	52.228	43.037	71.097	25.875	19.485	23.807	49.14	33.077	40.213	24.14	24.788	8.836	57.39	96	154.09	469.66	390.33	657.45	220.14	176.49	217.78	487.96	275.24	381.9	197.77	242	94.19	--	XP_009363624.1 PREDICTED: uncharacterized protein LOC103953586 [Pyrus x bretschneideri]	-	-	-	-	-	GO:0016866//intramolecular transferase activity;GO:0031419//cobalamin binding	-	--
gene13970	13.147	21.911	29.52	25.055	20.052	27.977	10.502	10.351	10.167	17.893	12.628	14.79	20.572	8.717	7.508	232.99	425.6	490.28	400.02	322.88	459.33	158.63	166.46	165.12	315.46	186.56	249.37	299.22	151.1	142.09	--	XP_009368001.1 PREDICTED: uncharacterized protein LOC103957542 [Pyrus x bretschneideri]	-	-	-	-	-	-	-	--
gene1398	8.606	5.369	3.376	0.913	0.975	0.751	2.079	3.835	3.038	2.226	3.34	1.197	1.773	3.041	2.489	136	93	50	13	14	11	28	55	44	35	44	18	23	47	42	--	XP_009362772.1 PREDICTED: uncharacterized protein LOC103952806 [Pyrus x bretschneideri]	-	-	-	-	-	-	-	--
gene14	14.479	18.82	15.26	4.797	2.304	2.693	2.248	1.522	4.229	4.254	2.245	1.873	12.756	13.938	14.476	325	463	321	97	47	56	43	31	87	95	42	40	235	306	347	FPS2	XP_009360776.1 PREDICTED: farnesyl pyrophosphate synthase 2-like [Pyrus x bretschneideri]	Metabolism;Metabolism;Metabolism	Global and overview maps;Global and overview maps;Metabolism of terpenoids and polyketides	ko01100//Metabolic pathways;ko01110//Biosynthesis of secondary metabolites;ko00900//Terpenoid backbone biosynthesis	K00787;K00787;K00787	-	GO:0000010//trans-hexaprenyltranstransferase activity;GO:0050347//trans-octaprenyltranstransferase activity	GO:0008299//isoprenoid biosynthetic process;GO:0009234//menaquinone biosynthetic process;GO:0010236//plastoquinone biosynthetic process	--
gene14011	50.575	71.533	73.131	66.899	61.105	72.622	94.43	84.586	85.052	74.496	66.802	72.004	160.254	165.233	162.352	1599.27	2479.23	2167.23	1905.86	1755.69	2127.49	2545.13	2427.2	2464.83	2343.49	1760.98	2166.32	4159.21	5110.34	5482.39	INT1	XP_009363657.1 PREDICTED: inositol transporter 1-like [Pyrus x bretschneideri]	-	-	-	-	GO:0005887//integral component of plasma membrane;GO:0016021//integral component of membrane	GO:0008028//monocarboxylic acid transmembrane transporter activity;GO:0015114//phosphate ion transmembrane transporter activity;GO:0015295//solute:proton symporter activity;GO:0022857//transmembrane transporter activity;GO:0042910//xenobiotic transmembrane transporter activity;GO:0051119//sugar transmembrane transporter activity	GO:0006810//transport;GO:0006817//phosphate ion transport;GO:0006855//xenobiotic transmembrane transport;GO:0008643//carbohydrate transport;GO:0015718//monocarboxylic acid transport;GO:0042908//xenobiotic transport;GO:0055085//transmembrane transport	--
gene14020	6.572	5.638	7.052	13.64	13.255	13.616	12.705	12.454	14.304	10.849	14.024	13.917	11.117	11.333	10.133	169.69	159.53	170.65	317.37	310.96	325.77	279.68	291.83	338.52	278.67	301.83	341.73	235.53	286.14	279.44	--	XP_009363668.1 PREDICTED: uncharacterized protein LOC103953628 isoform X1 [Pyrus x bretschneideri]	-	-	-	-	-	-	-	--
gene14032	9.436	9.666	8.432	4.447	3.889	4.19	3.718	3.286	4.197	3.354	2.096	4.7	6.12	6.023	7.646	195.67	219.69	163.87	83.08	73.27	80.49	65.72	61.83	79.77	69.19	36.23	92.73	104.17	122.16	169.31	SAMC1	XP_009363686.1 PREDICTED: S-adenosylmethionine carrier 1, chloroplastic/mitochondrial-like [Pyrus x bretschneideri]	-	-	-	-	-	-	-	--
gene14046	9.349	10.527	9.893	6.518	5.102	4.253	2.991	3.604	4.356	6.187	4.078	3.546	3.075	3.318	2.846	363	448	360	228	180	153	99	127	155	239	132	131	98	126	118	ROQ1	XP_009363693.1 PREDICTED: protein SUPPRESSOR OF npr1-1, CONSTITUTIVE 1-like [Pyrus x bretschneideri]	-	-	-	-	-	GO:0005515//protein binding	-	--
gene14085	34.537	39.7	22.971	13.697	6.651	6.061	6.509	4.062	8.285	7.284	2.689	6.077	17.687	15.995	16.65	2069.84	2607.86	1293.57	739	362	336	332	222	454.64	433.62	135	346	868.72	937	1065	--	XP_009363757.1 PREDICTED: muscle M-line assembly protein unc-89-like [Pyrus x bretschneideri]	-	-	-	-	-	-	-	--
gene14093	5.721	9.09	5.841	6.077	4.708	4.199	2.767	1.261	2.516	8.122	4.096	4.033	4.139	3.276	3.462	325	566	311	311	243	221	134	65	131	459	194	218	193	182	210	RPV1	XP_009363762.1 PREDICTED: TMV resistance protein N-like [Pyrus x bretschneideri]	-	-	-	-	-	GO:0005515//protein binding;GO:0005524//ATP binding;GO:0016887//ATP hydrolysis activity;GO:0043531//ADP binding	GO:0007165//signal transduction	--
gene14097	168.089	120.248	126.162	69.753	97.612	70.994	37.499	56.061	25.844	121.474	38.035	16.931	4.733	11.262	6.439	2640	2070	1857	987	1393	1033	502	799	372	1898	498	253	61	173	108	RPL10	XP_009363775.1 PREDICTED: 60S ribosomal protein L10-like isoform X1 [Pyrus x bretschneideri]	Genetic Information Processing	Translation	ko03010//Ribosome	K02866	GO:0000315//organellar large ribosomal subunit;GO:0005840//ribosome;GO:0015934//large ribosomal subunit;GO:0022625//cytosolic large ribosomal subunit	GO:0003735//structural constituent of ribosome	GO:0006412//translation;GO:0006810//transport	--
gene14102	42.133	23.206	51.175	30.367	25.107	28.351	12.152	19.023	21.171	26.27	25.268	12.586	9.318	10.635	11.786	964.08	582	1097.4	626	522	601	237	395	443.97	598	482	274	175	238	288	MES17	XP_009363781.1 PREDICTED: methylesterase 17-like [Pyrus x bretschneideri]	-	-	-	-	-	GO:0003674//molecular_function;GO:0003824//catalytic activity;GO:0016787//hydrolase activity;GO:0016788//hydrolase activity, acting on ester bonds;GO:0070205//2-succinyl-6-hydroxy-2,4-cyclohexadiene-1-carboxylate synthase activity	GO:0009102//biotin biosynthetic process;GO:0009234//menaquinone biosynthetic process;GO:0015979//photosynthesis	--
gene14114	4.338	4.948	5.745	10.749	10.956	11.247	8.453	8.409	6.72	7.787	7.852	9.527	9.392	8.119	7.327	112	140	139	250	257	269	186	197	159	200	169	234	199	205	202	GLY1	XP_009363790.1 PREDICTED: glycerol-3-phosphate dehydrogenase [NAD(+)] 2, chloroplastic [Pyrus x bretschneideri]	Metabolism;Metabolism	Global and overview maps;Lipid metabolism	ko01110//Biosynthesis of secondary metabolites;ko00564//Glycerophospholipid metabolism	K00006;K00006	GO:0005575//cellular_component;GO:0005622//intracellular anatomical structure;GO:0005737//cytoplasm;GO:0009331//glycerol-3-phosphate dehydrogenase complex;GO:0009507//chloroplast;GO:0009526//plastid envelope;GO:0009536//plastid;GO:0009941//chloroplast envelope;GO:0031967//organelle envelope;GO:0031975//envelope;GO:0032991//protein-containing complex;GO:0043226//organelle;GO:0043227//membrane-boun…	GO:0000166//nucleotide binding;GO:0003674//molecular_function;GO:0003824//catalytic activity;GO:0004367//glycerol-3-phosphate dehydrogenase [NAD+] activity;GO:0005488//binding;GO:0008677//2-dehydropantoate 2-reductase activity;GO:0016491//oxidoreductase activity;GO:0016614//oxidoreductase activity, acting on CH-OH group of donors;GO:0016616//oxidoreductase activity, acting on the CH-OH group of d…	GO:0002376//immune system process;GO:0005975//carbohydrate metabolic process;GO:0006072//glycerol-3-phosphate metabolic process;GO:0006629//lipid metabolic process;GO:0006644//phospholipid metabolic process;GO:0006650//glycerophospholipid metabolic process;GO:0006793//phosphorus metabolic process;GO:0006796//phosphate-containing compound metabolic process;GO:0006950//response to stress;GO:0006952…	--
gene14129	36.927	46.45	34.078	9.958	6.793	8.28	11.604	8.725	13.191	6.725	4.574	7.976	20.659	19.515	20.059	1646	2269	1388.19	400	273	342	441	353	539	297.24	170	338.35	756	851	955.09	POT2	XP_009363803.1 PREDICTED: potassium transporter 2-like isoform X1 [Pyrus x bretschneideri]	-	-	-	-	GO:0016020//membrane	GO:0015079//potassium ion transmembrane transporter activity	GO:0006813//potassium ion transport;GO:0071805//potassium ion transmembrane transport	--
gene14131	9.596	10.64	8.694	2.593	1.339	1.646	1.699	1.702	1.664	1.785	1.32	1.015	2.399	2.645	2.73	248.5	302	211	60.5	31.5	39.5	37.5	40	39.5	46	28.5	25	51	67	75.5	AGAL3	XP_009363872.1 PREDICTED: alpha-galactosidase 3-like [Pyrus x bretschneideri]	Metabolism;Metabolism;Metabolism;Metabolism;Metabolism	Global and overview maps;Lipid metabolism;Carbohydrate metabolism;Lipid metabolism;Glycan biosynthesis and metabolism	ko01100//Metabolic pathways;ko00561//Glycerolipid metabolism;ko00052//Galactose metabolism;ko00600//Sphingolipid metabolism;ko00603//Glycosphingolipid biosynthesis - globo and isoglobo series	K07407;K07407;K07407;K07407;K07407	-	GO:0004553//hydrolase activity, hydrolyzing O-glycosyl compounds	GO:0005975//carbohydrate metabolic process	--
gene14135	17.505	19.266	20.396	12.416	8.639	9.787	8.933	8.088	10.621	9.508	9.369	9.736	18.315	21.911	16.65	223	269	243.5	142.5	100	115.5	97	93.5	124	120.5	99.5	118	191.5	273	226.5	RPS26C	XP_008369355.1 40S ribosomal protein S26-1 [Malus domestica]	Genetic Information Processing	Translation	ko03010//Ribosome	K02976	GO:0005840//ribosome	GO:0003735//structural constituent of ribosome	GO:0006412//translation	--
gene14138	27.866	26.551	19.275	15.35	12.006	10.136	10.088	8.702	8.435	13.946	8.856	9.986	14.998	13.953	15.049	735.5	767.88	476.49	364.5	288	247.46	227	207.5	204	366	194	250.5	324.49	359.79	423.7	UXT3	XP_009363813.1 PREDICTED: uncharacterized membrane protein At1g06890-like [Pyrus x bretschneideri]	-	-	-	-	GO:0000139//Golgi membrane;GO:0016020//membrane;GO:0016021//integral component of membrane	GO:0015165//pyrimidine nucleotide-sugar transmembrane transporter activity;GO:0022857//transmembrane transporter activity	GO:0055085//transmembrane transport;GO:0090481//pyrimidine nucleotide-sugar transmembrane transport	--
gene14147	4.23	0.833	2.89	2.803	3.282	2.496	3.856	7.578	4.98	6.332	10.877	7.74	4.115	5.165	4.16	69.5	15	44.5	41.5	49	38	54	113	75	103.5	148.99	121	55.5	83	73	--	XP_009363832.1 PREDICTED: uncharacterized protein LOC103953766 [Pyrus x bretschneideri]	-	-	-	-	-	-	-	--
gene14148	0	0	0.051	14.27	16.431	21.058	24.288	29.866	18.895	29.93	56.158	24.89	7.086	8.754	6.314	0	0	1	270.74	314.42	410.85	434	570.75	364.68	627.05	985.93	498.72	122.48	180.31	142	LBD15	XP_009363833.1 PREDICTED: LOB domain-containing protein 15-like [Pyrus x bretschneideri]	-	-	-	-	-	GO:0005515//protein binding	-	LBD
gene14151	3.498	1.484	1.934	190.844	196.731	245.351	219.706	589.006	389.096	123.89	569.513	315.223	157.751	200.189	209.625	112.6	52.35	58.33	5533.91	5753.46	7315.95	6027.35	17203.1	11477.4	3966.92	15281.1	9653.11	4167.31	6301.97	7205.06	NPF5.1	XP_009363836.1 PREDICTED: protein NRT1/ PTR FAMILY 5.1-like [Pyrus x bretschneideri]	-	-	-	-	GO:0016020//membrane	GO:0015333//peptide:proton symporter activity;GO:0022857//transmembrane transporter activity	GO:0015833//peptide transport;GO:0055085//transmembrane transport	--
gene14156	4.338	1.363	0.911	8.052	12.68	10.056	10.763	21.239	13.658	4.504	24.398	11.436	3.525	18.76	1.634	61	21	12	102	162	131	129	271	176	63	286	153	40.68	258	24.54	--	XP_009363841.1 PREDICTED: transcription factor SCREAM2-like isoform X1 [Pyrus x bretschneideri]	-	-	-	-	-	GO:0008773//[protein-PII] uridylyltransferase activity	GO:0018177//protein uridylylation	--
gene14157	0.106	0.047	0.052	6.325	4.656	7.904	5.485	16.975	10.844	108.183	13.336	6.866	3.927	5.92	4.992	3.4	1.65	1.56	183.5	136.24	235.81	150.55	496.04	320.02	3465.72	358.02	210.36	103.79	186.44	171.67	NPF5.1	XP_009363836.1 PREDICTED: protein NRT1/ PTR FAMILY 5.1-like [Pyrus x bretschneideri]	-	-	-	-	GO:0016020//membrane	GO:0015333//peptide:proton symporter activity;GO:0022857//transmembrane transporter activity	GO:0015833//peptide transport;GO:0055085//transmembrane transport	--
gene14161	4.23	0.833	2.89	2.803	3.282	2.496	3.856	7.578	4.98	6.332	10.877	7.74	4.115	5.165	4.16	69.5	15	44.5	41.5	49	38	54	113	75	103.5	148.99	121	55.5	83	73	--	XP_009363832.1 PREDICTED: uncharacterized protein LOC103953766 [Pyrus x bretschneideri]	-	-	-	-	-	-	-	--
gene1417	46.892	34.29	31.934	17.702	14.65	15.26	13.828	15.474	18.581	20.087	16.921	18.131	21.367	28.519	26.031	1476	1183	942	502	419	445	371	442	536	629	444	543	552	878	875	3BETAHSD/D2	XP_009363014.1 PREDICTED: 3beta-hydroxysteroid-dehydrogenase/decarboxylase-like isoform X1 [Pyrus x bretschneideri]	Metabolism;Metabolism;Metabolism	Global and overview maps;Global and overview maps;Lipid metabolism	ko01100//Metabolic pathways;ko01110//Biosynthesis of secondary metabolites;ko00100//Steroid biosynthesis	K23558;K23558;K23558	-	GO:0003824//catalytic activity;GO:0003854//3-beta-hydroxy-delta5-steroid dehydrogenase activity;GO:0003978//UDP-glucose 4-epimerase activity;GO:0008460//dTDP-glucose 4,6-dehydratase activity;GO:0008712//ADP-glyceromanno-heptose 6-epimerase activity;GO:0016616//oxidoreductase activity, acting on the CH-OH group of donors, NAD or NADP as acceptor;GO:0016757//glycosyltransferase activity;GO:0047733/…	GO:0005975//carbohydrate metabolic process;GO:0006012//galactose metabolic process;GO:0006694//steroid biosynthetic process;GO:0009243//O antigen biosynthetic process;GO:0009244//lipopolysaccharide core region biosynthetic process;GO:0019305//dTDP-rhamnose biosynthetic process	--
gene14170	27.866	27.357	31.152	15.35	12.006	10.339	10.088	8.702	8.435	13.946	8.856	9.986	14.999	23.286	17.438	735.5	787.12	719.51	364.5	288	251.54	227	207.5	204	366	194	250.5	324.51	559.21	479.3	UXT3	XP_009363813.1 PREDICTED: uncharacterized membrane protein At1g06890-like [Pyrus x bretschneideri]	-	-	-	-	GO:0000139//Golgi membrane;GO:0016020//membrane;GO:0016021//integral component of membrane	GO:0015165//pyrimidine nucleotide-sugar transmembrane transporter activity;GO:0022857//transmembrane transporter activity	GO:0055085//transmembrane transport;GO:0090481//pyrimidine nucleotide-sugar transmembrane transport	--
gene14173	17.505	19.266	20.396	12.416	8.639	9.787	8.933	8.088	10.621	9.508	9.369	9.736	18.315	21.911	16.65	223	269	243.5	142.5	100	115.5	97	93.5	124	120.5	99.5	118	191.5	273	226.5	RPS26C	XP_008369355.1 40S ribosomal protein S26-1 [Malus domestica]	Genetic Information Processing	Translation	ko03010//Ribosome	K02976	GO:0005840//ribosome	GO:0003735//structural constituent of ribosome	GO:0006412//translation	--
gene14175	2.184	3.438	4.072	3.649	2.694	3.16	2.675	2.83	3.011	2.75	2.798	3.809	6.872	5.472	5.079	91	156.99	159	136.99	102	122	95	107	115	114	97.27	151	235	222.99	226	--	XP_009363820.1 PREDICTED: uncharacterized protein LOC103953759 isoform X1 [Pyrus x bretschneideri]	-	-	-	-	-	-	-	--
gene14177	9.596	10.64	8.694	2.593	1.339	1.646	1.699	1.702	1.664	1.785	1.32	1.015	2.399	2.645	2.73	248.5	302	211	60.5	31.5	39.5	37.5	40	39.5	46	28.5	25	51	67	75.5	AGAL3	XP_009363872.1 PREDICTED: alpha-galactosidase 3-like [Pyrus x bretschneideri]	Metabolism;Metabolism;Metabolism;Metabolism;Metabolism	Global and overview maps;Lipid metabolism;Carbohydrate metabolism;Lipid metabolism;Glycan biosynthesis and metabolism	ko01100//Metabolic pathways;ko00561//Glycerolipid metabolism;ko00052//Galactose metabolism;ko00600//Sphingolipid metabolism;ko00603//Glycosphingolipid biosynthesis - globo and isoglobo series	K07407;K07407;K07407;K07407;K07407	-	GO:0004553//hydrolase activity, hydrolyzing O-glycosyl compounds	GO:0005975//carbohydrate metabolic process	--
gene1418	2.517	1.148	1.419	1.318	1.542	1.973	1.922	2.669	2.409	2.219	2.051	2.096	3.24	4.078	5.914	106	53	56	50	59	77	69	102	93	93	72	84	112	168	266	--	XP_009363032.1 PREDICTED: uncharacterized protein LOC103953032 [Pyrus x bretschneideri]	-	-	-	-	-	GO:0003911//DNA ligase (NAD+) activity	GO:0006260//DNA replication;GO:0006281//DNA repair;GO:0006310//DNA recombination	--
gene14182	1043.97	1344.72	1899.43	542.201	255.116	371.283	345.45	192.436	643.651	558.019	278.895	277.82	422.738	392.543	431.296	14629	20653	24944	6845	3248.28	4820	4126	2447	8266	7779	3258	3704	4862	5380	6454	EXPA8	NP_001289231.1 expansin precursor [Pyrus x bretschneideri]	-	-	-	-	-	-	-	--
gene14199	70.065	47.543	51.821	29.012	21.912	20.096	22.387	23.51	25.809	25.141	22.77	20.264	25.509	32.685	33.72	2115	1573	1466	789	601	562	576	644	714	755	573	582	632	965	1087	--	XP_009363910.1 PREDICTED: uncharacterized protein LOC103953842 [Pyrus x bretschneideri]	-	-	-	-	GO:0016021//integral component of membrane	-	GO:0006629//lipid metabolic process	--
gene14205	9.858	10.793	19.699	30.836	24.92	29.665	25.794	22.711	18.709	21.86	12.828	18.273	17.324	18.627	15.497	165	198	309	465	379	460	368	344.95	287	364	179	291	238	304.94	277	--	XP_009363915.1 PREDICTED: uncharacterized protein LOC103953846 [Pyrus x bretschneideri]	-	-	-	-	-	-	-	--
gene14214	21.245	30.431	35.262	38.563	40.776	36.909	57.428	52.112	53.568	39.057	48.357	51.166	72.325	70.315	71.659	787	1236	1213	1289	1373	1266	1814	1753	1820	1437.47	1496	1807	2207.26	2552	2839	--	XP_009363930.1 PREDICTED: F-box/LRR-repeat protein 14-like [Pyrus x bretschneideri]	-	-	-	-	-	GO:0005515//protein binding	-	--
gene14216	7.216	18.613	23.678	9.937	7.285	7.203	6.429	4.963	5.15	5.999	2.473	6.102	10.444	7.322	7.469	133	376	409	165	122	123	101	83	87	110	38	107	158	132	147	--	XP_009363934.1 PREDICTED: glutamic acid-rich protein [Pyrus x bretschneideri]	-	-	-	-	-	-	-	--
gene14225	9.075	10.734	11.741	7.37	6.299	8.568	5.909	5.075	4.729	7.217	5.004	6.583	3.805	3.134	3.699	180.87	234.49	219.3	132.34	114.07	158.21	100.38	91.79	86.38	143.1	83.15	124.84	62.24	61.1	78.73	CODM	XP_018504582.1 PREDICTED: codeine O-demethylase-like [Pyrus x bretschneideri]	-	-	-	-	-	GO:0016491//oxidoreductase activity	-	--
gene14230	35.653	48.358	43.039	15.285	14.744	15.122	15.669	9.983	16.152	13.378	9.734	16	38.047	29.301	33.314	764	1135	864	295	287	300	286	194	317	285	174	326	669	614	762	SRG1	XP_009363941.1 PREDICTED: protein SRG1-like [Pyrus x bretschneideri]	-	-	-	-	-	GO:0016491//oxidoreductase activity	-	--
gene14236	37.33	56.111	50.703	31.768	23.295	23.705	23.302	32.917	20.563	27.687	12.494	23.629	35.502	24.979	21.966	1628.9	2683.56	2073.42	1248.85	923.6	958.28	866.66	1303.4	822.3	1201.87	454.5	981	1271.47	1066.07	1023.58	AVP1	XP_009363953.1 PREDICTED: pyrophosphate-energized vacuolar membrane proton pump-like [Pyrus x bretschneideri]	-	-	-	-	GO:0005887//integral component of plasma membrane;GO:0016020//membrane;GO:0016021//integral component of membrane	GO:0004427//inorganic diphosphatase activity;GO:0004930//G protein-coupled receptor activity;GO:0009678//pyrophosphate hydrolysis-driven proton transmembrane transporter activity	GO:0007186//G protein-coupled receptor signaling pathway;GO:1902600//proton transmembrane transport	--
gene14268	7.07	6.296	3.501	2.569	5.314	2.421	5.422	9.534	3.1	6.688	5.587	3.156	2.871	2.623	1.463	313	309	146	103	218	99	212	388	126	296	210	135	105	114	69	RFS6	XP_009363981.1 PREDICTED: probable galactinol--sucrose galactosyltransferase 6 isoform X1 [Pyrus x bretschneideri]	Metabolism;Metabolism	Global and overview maps;Carbohydrate metabolism	ko01100//Metabolic pathways;ko00052//Galactose metabolism	K06617;K06617	-	GO:0003674//molecular_function;GO:0003824//catalytic activity;GO:0008378//galactosyltransferase activity;GO:0016740//transferase activity;GO:0016757//glycosyltransferase activity;GO:0016758//hexosyltransferase activity;GO:0047274//galactinol-sucrose galactosyltransferase activity	GO:0005975//carbohydrate metabolic process;GO:0008150//biological_process;GO:0008152//metabolic process;GO:0044238//primary metabolic process;GO:0071704//organic substance metabolic process	--
gene14272	4.522	11.914	13.195	17.157	14.828	13.697	4.71	2.695	1.863	12.894	4.539	6.256	5.285	4.859	1.988	98	283	268	335	292	275	87	53	37	278	82	129	94	103	46	CML2	XP_009363985.1 PREDICTED: calmodulin-like protein 3 [Pyrus x bretschneideri]	-	-	-	-	-	GO:0003674//molecular_function;GO:0005488//binding;GO:0005509//calcium ion binding;GO:0005515//protein binding;GO:0043167//ion binding;GO:0043169//cation binding;GO:0046872//metal ion binding	-	--
gene14280	17.944	13.594	10.362	23.235	26.408	21.408	24.564	22.797	27.073	29.075	26.39	28.824	27.085	16.5	20.055	1177	977	636	1374	1575	1301	1373	1356	1629	1898	1443	1800	1459	1059	1405	TPR4	XP_009363995.1 PREDICTED: topless-related protein 4-like [Pyrus x bretschneideri]	-	-	-	-	-	GO:0005515//protein binding	-	--
gene14282	55.084	55.457	34.787	34.364	28.836	18.638	11.645	13.2	9.512	27.115	13.383	13.884	11.181	11.802	11.397	2281	2517	1350	1282	1085	715	411	496	361	1117	462	547	380	478	504	At2g25430	XP_009363999.1 PREDICTED: putative clathrin assembly protein At2g25430 [Pyrus x bretschneideri]	-	-	-	-	-	GO:0005543//phospholipid binding	-	--
gene1429	3.506	5.483	7.57	9.172	8.451	8.469	9.401	11.221	12.568	8.222	11.814	8.422	9.356	8.448	8.988	42	72	85	99	92	94	96	122	138	98	118	96	92	99	115	At5g12190	XP_009363090.1 PREDICTED: splicing factor 3B subunit 6-like protein [Pyrus x bretschneideri]	Genetic Information Processing	Transcription	ko03040//Spliceosome	K12833	-	GO:0003676//nucleic acid binding	GO:0008380//RNA splicing	--
gene143	7.408	5.109	6.458	15.095	15.464	16.481	14.322	11.614	11.385	13.88	14.853	16.121	10.043	9.85	7.719	213	161	174	391	404	439	350.97	303	300	397	356	441	237	277	237	2023-04-03	XP_009359336.1 PREDICTED: 5'-adenylylsulfate reductase 3, chloroplastic-like [Pyrus x bretschneideri]	Metabolism;Metabolism	Global and overview maps;Energy metabolism	ko01100//Metabolic pathways;ko00920//Sulfur metabolism	K05907;K05907	GO:0005737//cytoplasm	GO:0003756//protein disulfide isomerase activity;GO:0003824//catalytic activity;GO:0004604//phosphoadenylyl-sulfate reductase (thioredoxin) activity;GO:0004781//sulfate adenylyltransferase (ATP) activity;GO:0009973//adenylyl-sulfate reductase activity;GO:0015036//disulfide oxidoreductase activity;GO:0016209//antioxidant activity;GO:0016491//oxidoreductase activity;GO:0016667//oxidoreductase activ…	GO:0000103//sulfate assimilation;GO:0006457//protein folding;GO:0006790//sulfur compound metabolic process;GO:0010134//sulfate assimilation via adenylyl sulfate reduction;GO:0019379//sulfate assimilation, phosphoadenylyl sulfate reduction by phosphoadenylyl-sulfate reductase (thioredoxin)	--
gene14303	59.381	95.367	66.057	25.986	21.518	22.546	29.408	25.979	27.609	23.67	19.178	32.035	82.607	69.784	77.661	1842	3241	1920	726	606	648	778	731	785	730	496	945	2103	2117	2571	CIPK24	XP_009364020.1 PREDICTED: CBL-interacting serine/threonine-protein kinase 24-like [Pyrus x bretschneideri]	-	-	-	-	-	GO:0004672//protein kinase activity;GO:0005524//ATP binding	GO:0006468//protein phosphorylation;GO:0007165//signal transduction	--
gene14306	6.601	7.239	9.144	10.85	10.409	13.155	16.607	16.858	7.549	9.124	8.452	7.072	4.795	6.62	5.29	104	125	135	154	149	192	223	241	109	143	111	106	62	102	89	--	XP_009364027.1 PREDICTED: uncharacterized protein LOC103953940 [Pyrus x bretschneideri]	-	-	-	-	-	-	-	--
gene14314	8.07	3.914	4.124	6.836	11.172	7.978	18.737	17.272	9.687	10.674	13.145	9.509	4.192	5.863	7	190	101	91	145	239	174	376	369	209	250	258	213	81	135	176	HO1	XP_009364033.1 PREDICTED: heme oxygenase 1, chloroplastic-like [Pyrus x bretschneideri]	Metabolism;Metabolism;Metabolism	Global and overview maps;Global and overview maps;Metabolism of cofactors and vitamins	ko01100//Metabolic pathways;ko01110//Biosynthesis of secondary metabolites;ko00860//Porphyrin metabolism	K21480;K21480;K21480	-	GO:0004392//heme oxygenase (decyclizing) activity	GO:0006788//heme oxidation	--
gene14320	4.355	5.206	8.572	3.833	2.479	3.566	1.762	1.241	1.638	1.962	1.891	1.184	3.202	2.149	1.476	58	76	107	46	30	44	20	15	20	26	21	15	35	28	21	--	XP_009364036.1 PREDICTED: uncharacterized protein LOC103953952 [Pyrus x bretschneideri]	-	-	-	-	-	-	-	--
gene14326	4.092	7.758	7.669	0.948	0.783	1.383	2.379	2.549	0.815	1.18	0.726	1.047	2.861	3.492	2.999	115	239	202	24	20	36	57	65	21	33	17	28	66	96	90	GLCAT14B	XP_009364041.1 PREDICTED: beta-glucuronosyltransferase GlcAT14B-like [Pyrus x bretschneideri]	-	-	-	-	GO:0016020//membrane	GO:0016757//glycosyltransferase activity	-	--
gene14351	6.959	6.021	7.892	5.244	4.389	5.405	3.067	3.25	2.193	4.061	2.825	3.147	2.613	5.767	3.08	185.82	176.22	197.5	126.17	106.5	133.72	69.81	78.75	53.67	107.88	62.88	79.96	57.26	150.61	87.84	MOD1	XP_009364070.1 PREDICTED: enoyl-[acyl-carrier-protein] reductase [NADH], chloroplastic-like [Pyrus x bretschneideri]	Metabolism;Metabolism;Metabolism;Metabolism;Metabolism	Global and overview maps;Global and overview maps;Global and overview maps;Lipid metabolism;Metabolism of cofactors and vitamins	ko01100//Metabolic pathways;ko01110//Biosynthesis of secondary metabolites;ko01212//Fatty acid metabolism;ko00061//Fatty acid biosynthesis;ko00780//Biotin metabolism	K00208;K00208;K00208;K00208;K00208	-	GO:0004316//3-oxoacyl-[acyl-carrier-protein] reductase (NADPH) activity;GO:0008667//2,3-dihydro-2,3-dihydroxybenzoate dehydrogenase activity;GO:0008678//2-deoxy-D-gluconate 3-dehydrogenase activity;GO:0016491//oxidoreductase activity;GO:0051287//NAD binding	GO:0000272//polysaccharide catabolic process;GO:0006633//fatty acid biosynthetic process	--
gene14367	171.336	179.737	161.873	104.456	88.428	96.505	128.421	110.581	154.103	104.463	102.754	117.183	286.133	275.642	293.183	5498.03	6321.53	4868.02	3019.82	2578.33	2868.97	3512.47	3220.04	4532	3334.8	2748.79	3577.73	7536.07	8651.13	10046.8	THFS	XP_009364090.1 PREDICTED: formate--tetrahydrofolate ligase isoform X2 [Pyrus x bretschneideri]	Metabolism;Metabolism;Metabolism	Global and overview maps;Global and overview maps;Metabolism of cofactors and vitamins	ko01100//Metabolic pathways;ko01200//Carbon metabolism;ko00670//One carbon pool by folate	K01938;K01938;K01938	-	GO:0004329//formate-tetrahydrofolate ligase activity;GO:0005524//ATP binding	-	--
gene14388	6.126	6.148	23.633	40.38	73.54	55.748	59.765	25.186	41.289	95.116	80.607	60.573	31.406	15.177	10.546	130	143	470	772	1418	1096	1081	485	803	2008	1426	1223	547	315	239	--	XP_009364102.1 PREDICTED: transmembrane protein 45A-like [Pyrus x bretschneideri]	-	-	-	-	-	-	-	--
gene14393	41.039	100.443	112.257	21.836	13.406	18.352	17.119	12.778	19.902	13.816	10.861	25.538	57.144	40.094	36.173	630	1690	1615	302	187	261	224	178	280	211	139	373	720	602	593	YLS3	XP_009364110.1 PREDICTED: protein YLS3-like [Pyrus x bretschneideri]	-	-	-	-	-	-	-	--
gene14405	6.288	4.805	4.864	2.443	2.855	3.182	3.089	3.335	2.873	3.397	3.017	3.057	6.847	6.389	6.514	160	134	116	56	66	75	67	77	67	86	64	74	143	159	177	At3g13620	XP_009364121.1 PREDICTED: probable polyamine transporter At3g13620 [Pyrus x bretschneideri]	-	-	-	-	GO:0005575//cellular_component;GO:0005886//plasma membrane;GO:0005887//integral component of plasma membrane;GO:0016020//membrane;GO:0016021//integral component of membrane;GO:0031224//intrinsic component of membrane;GO:0031226//intrinsic component of plasma membrane;GO:0071944//cell periphery	GO:0003674//molecular_function;GO:0005215//transporter activity;GO:0005275//amine transmembrane transporter activity;GO:0005342//organic acid transmembrane transporter activity;GO:0008509//anion transmembrane transporter activity;GO:0008514//organic anion transmembrane transporter activity;GO:0015075//ion transmembrane transporter activity;GO:0015171//amino acid transmembrane transporter activity…	GO:0003333//amino acid transmembrane transport;GO:0006810//transport;GO:0006811//ion transport;GO:0006820//anion transport;GO:0006865//amino acid transport;GO:0008150//biological_process;GO:0015711//organic anion transport;GO:0015807//L-amino acid transport;GO:0015837//amine transport;GO:0015849//organic acid transport;GO:0034220//ion transmembrane transport;GO:0046942//carboxylic acid transport;…	--
gene14408	84.692	88.671	116.345	82.55	53.072	76.83	64.884	86.037	87.108	39.496	49.907	66.055	135.214	94.682	112.46	1830	2100	2356	1607	1042	1538	1195	1687	1725	849	899	1358	2398	2001	2595	At2g44130	XP_009364123.1 PREDICTED: F-box/kelch-repeat protein At2g44130-like [Pyrus x bretschneideri]	-	-	-	-	-	GO:0005515//protein binding	-	--
gene14419	54.423	34.136	29.356	21.319	18.154	14.515	12.723	14.45	16.442	17.499	15.165	14.638	17.289	20.979	20.711	1907	1311	964	673	578	471.2	380	459.48	528	610	443	488	497.23	719	775	--	XP_018504634.1 PREDICTED: uncharacterized protein LOC103954050 [Pyrus x bretschneideri]	-	-	-	-	-	-	-	--
gene1445	38.511	55.402	75.875	39.381	43.313	40.657	37.778	38.386	44.189	26.623	28.373	29.091	49.706	32.922	25.406	775	1222	1431	714	792	758	648	701	815	533	476	557	821	648	546	COL4	XP_009363242.1 PREDICTED: zinc finger protein CONSTANS-LIKE 4-like [Pyrus x bretschneideri]	-	-	-	-	-	GO:0004129//cytochrome-c oxidase activity;GO:0005515//protein binding;GO:0008270//zinc ion binding	-	CO-like
gene14450	119.927	100.815	114.989	8.118	6.557	8.169	4.635	3.134	7.169	6.28	5.057	15.908	35.946	59.367	73.356	2361.23	2175.57	2121.75	144	117.31	149	77.78	56	129.36	123	83	298	580.89	1143.24	1542.36	NFYC3	XP_009364194.1 PREDICTED: nuclear transcription factor Y subunit C-3-like [Pyrus x bretschneideri]	-	-	-	-	-	GO:0003677//DNA binding	-	NF-YC
gene14451	27.792	38.6	48.165	24.495	20.65	19.808	16.822	14.955	20.345	17.794	16.987	21.582	33.573	35.533	37.407	471	717	765	374	318	311	243	230	316	300	240	348	467	589	677	--	KAB2599562.1 hypothetical protein D8674_009833 [Pyrus ussuriensis x Pyrus communis]	-	-	-	-	-	-	-	--
gene14452	4.302	7.495	8.287	4.775	3.551	2.837	2.734	2.107	3.748	3.483	2.795	5.903	16.305	12.675	17.427	144	275	260	144	108	88	78	64	115	116	78	188	448	415	623	TBL10	XP_009364196.1 PREDICTED: protein trichome birefringence-like 10 [Pyrus x bretschneideri]	-	-	-	-	-	-	-	--
gene14453	34.784	38.475	33.514	18.545	14.453	17.483	11.556	10.653	14.093	19.598	10.108	18.02	21.645	23.755	21.56	953.52	1156	861	458	360	444	270	265	354.05	534.47	231	470	487	636.91	631.14	ECR1	XP_009364197.1 PREDICTED: NEDD8-activating enzyme E1 catalytic subunit-like [Pyrus x bretschneideri]	Genetic Information Processing	Folding, sorting and degradation	ko04120//Ubiquitin mediated proteolysis	K10686	-	GO:0008641//ubiquitin-like modifier activating enzyme activity;GO:0016779//nucleotidyltransferase activity;GO:0019781//NEDD8 activating enzyme activity	GO:0006497//protein lipidation;GO:0009228//thiamine biosynthetic process;GO:0045116//protein neddylation	--
gene14462	7.993	10.252	9.331	0.522	0.362	0.507	0.772	0.259	0.257	0.851	0	0.296	2.578	3.605	1.365	170	239	186	10	7	10	14	5	5	18	0	6	45	75	31	PNC1	XP_009364202.1 PREDICTED: peroxisomal adenine nucleotide carrier 1-like [Pyrus x bretschneideri]	-	-	-	-	-	-	-	--
gene14466	7.532	7.849	7.058	4.414	3.829	3.054	3.499	2.612	3.045	4.766	3.302	3.496	4.379	4.847	4.654	197	225	173	104	91	74	78	62	73	124	72	87	94	124	130	SPOUT1	XP_009364206.1 PREDICTED: putative methyltransferase C9orf114 [Pyrus x bretschneideri]	-	-	-	-	-	-	-	--
gene14469	89.808	104.795	112.069	77.754	66.274	74.082	44.475	45.629	47.965	67.183	49.782	67.366	74.981	83.123	67.544	950	1215	1111	741	637	726	401	438	465	707	439	678	651	860	763	RPS16	XP_008390856.1 40S ribosomal protein S16-like [Malus domestica]	Genetic Information Processing	Translation	ko03010//Ribosome	K02960	GO:0005840//ribosome;GO:0022627//cytosolic small ribosomal subunit	GO:0003735//structural constituent of ribosome	GO:0006412//translation	--
gene14472	3.127	0.904	5.881	4.461	6.021	9.255	11.384	13.784	7.769	8.842	9.335	7.312	5.355	6.997	6.251	67	22	120	90	122	192	222	288	161	193	174	156	98	156	158	-	-	-	-	-	-	-	-	-	-
gene14473	7.175	3.326	3.228	5.08	5.378	3.851	6.37	8.12	9.437	5.419	8.234	5.34	9.025	11.38	12.965	185	94	78	118	126	92	140	190	223	139	177	131	191	287	357	At2g14510	XP_009364215.1 PREDICTED: putative leucine-rich repeat receptor-like serine/threonine-protein kinase At2g14440, partial [Pyrus x bretschneideri]	-	-	-	-	-	GO:0005515//protein binding	-	--
gene14475	0.947	2.834	4.204	2.102	1.709	3.23	2.489	1.169	4.092	1.637	1.818	4.021	8.816	4.222	8.443	25	82	104	50	41	79	56	28	99	43	40	101	191	109	238	MAKR1	XP_009364217.1 PREDICTED: probable membrane-associated kinase regulator 1 [Pyrus x bretschneideri]	-	-	-	-	-	-	-	--
gene14477	16.893	18.522	14.427	40.57	62.768	41.062	70.386	58.368	44.087	43.569	73.111	46.868	27.59	25.958	27.29	702	843.59	561.85	1518.86	2370	1580.78	2493	2201	1679	1801.14	2532.71	1853	941	1055	1211	LACS6	XP_009364219.1 PREDICTED: long chain acyl-CoA synthetase 6, peroxisomal-like [Pyrus x bretschneideri]	Metabolism;Cellular Processes;Metabolism;Metabolism;Metabolism	Global and overview maps;Transport and catabolism;Global and overview maps;Lipid metabolism;Lipid metabolism	ko01100//Metabolic pathways;ko04146//Peroxisome;ko01212//Fatty acid metabolism;ko00061//Fatty acid biosynthesis;ko00071//Fatty acid degradation	K01897;K01897;K01897;K01897;K01897	-	GO:0003987//acetate-CoA ligase activity;GO:0008668//(2,3-dihydroxybenzoyl)adenylate synthase activity;GO:0008756//o-succinylbenzoate-CoA ligase activity;GO:0047473//D-alanine [D-alanyl carrier protein] ligase activity;GO:0050218//propionate-CoA ligase activity	GO:0009234//menaquinone biosynthetic process;GO:0019290//siderophore biosynthetic process;GO:0019350//teichoic acid biosynthetic process;GO:0019427//acetyl-CoA biosynthetic process from acetate	--
gene14506	4.332	7.415	6.5	2.189	1.123	1.4	1.956	3.982	1.291	2.527	2.384	1.529	2.552	3.106	1.696	82	149	115	37	19	27	32	68	21	54	35	24	36	57	32	NIC1	XP_009364246.1 PREDICTED: nicotinamidase 1-like [Pyrus x bretschneideri]	-	-	-	-	-	-	-	--
gene14508	6.036	7.655	5.556	3.018	2.299	2.363	1.595	2.558	1.845	2.333	2.108	2.091	3.354	3.289	3.199	182	253	157	82	63	66	41	70	51	70	53	60	83	97	103	--	XP_009364247.1 PREDICTED: uncharacterized protein LOC103954169 [Pyrus x bretschneideri]	-	-	-	-	-	-	-	--
gene14511	25.542	32.789	26.836	11.026	9.177	7.202	6.789	6.743	7.783	9.7	4.374	8.901	13.944	15.466	13.084	804.99	1132.96	791.97	313	263	210	181.94	192.99	224.99	304	115	266.99	360.99	477	440	OFUT39	XP_009364251.1 PREDICTED: uncharacterized protein At1g04910 isoform X1 [Pyrus x bretschneideri]	-	-	-	-	-	-	-	--
gene1456	5.051	3.3	7.053	7.752	12.422	10.635	9.438	8.933	9.696	7.177	13.763	11.601	7.408	7.746	6.365	162	116	212	224	362	316	258	260	285	229	368	354	195	243	218	TIC55	XP_009363368.1 PREDICTED: protein TIC 55, chloroplastic-like [Pyrus x bretschneideri]	-	-	-	-	-	GO:0010277//chlorophyllide a oxygenase [overall] activity;GO:0016491//oxidoreductase activity;GO:0018618//anthranilate 1,2-dioxygenase (deaminating, decarboxylating) activity;GO:0051537//2 iron, 2 sulfur cluster binding	GO:0006569//tryptophan catabolic process	--
gene14562	2.135	3.544	2.343	4.032	3.965	3.033	3.677	2.831	3.18	6.85	5.57	3.654	2.49	2.936	3.19	145.94	265.54	150.1	248.27	246.29	192.06	214.22	175.58	199.2	465.79	317.4	237.67	139.69	196.28	232.88	--	XP_009364311.1 PREDICTED: uncharacterized protein LOC103954230 [Pyrus x bretschneideri]	-	-	-	-	-	-	-	--
gene14579	4.961	6.453	4.167	3.163	1.278	2.678	1.424	0.523	2.591	1.857	1.519	1.331	3.472	2.266	2.323	94	134	74	54	22	47	23	9	45	35	24	24	54	42	47	SMO2-2	XP_008359864.1 methylsterol monooxygenase 2-2 [Malus domestica]	Metabolism;Metabolism;Metabolism	Global and overview maps;Global and overview maps;Lipid metabolism	ko01100//Metabolic pathways;ko01110//Biosynthesis of secondary metabolites;ko00100//Steroid biosynthesis	K14424;K14424;K14424	-	GO:0005506//iron ion binding;GO:0016491//oxidoreductase activity	GO:0008610//lipid biosynthetic process	--
gene14592	13.841	10.142	14.142	4.776	4.343	3.713	2.585	2.645	2.633	3.27	1.973	2.866	2.96	2.861	2.705	331	265	317	112	100	83	57	57	61	85	40	70	68	73	83	BOA	XP_009364358.1 PREDICTED: transcription factor PCL1-like [Pyrus x bretschneideri]	-	-	-	-	-	-	-	G2-like
gene14595	5.996	7.92	10.122	9.337	13.542	37.623	8.924	4.733	5.566	23.927	13.579	12.65	11.394	10.705	3.101	134	194	212	188	275	779	170	96	114	532	253	269	209	234	74	RDUF1	XP_009364363.1 PREDICTED: E3 ubiquitin-protein ligase RDUF1-like [Pyrus x bretschneideri]	-	-	-	-	GO:0000109//nucleotide-excision repair complex;GO:0005680//anaphase-promoting complex	GO:0008270//zinc ion binding;GO:0046872//metal ion binding;GO:0061630//ubiquitin protein ligase activity;GO:0097602//cullin family protein binding	GO:0006289//nucleotide-excision repair;GO:0031145//anaphase-promoting complex-dependent catabolic process	--
gene14605	7.22	6.967	7.338	2.907	3.097	3.408	4.996	6.769	1.335	5.141	2.877	2.135	4.592	4.003	3.438	295	312	281	107	115	129	174	251	50	209	98	83	154	160	150	--	KAH7511563.1 hypothetical protein JRO89_XSUnG0191000 [Xanthoceras sorbifolium]	-	-	-	-	GO:0030288//outer membrane-bounded periplasmic space;GO:0031362//anchored component of external side of plasma membrane	GO:0008967//phosphoglycolate phosphatase activity;GO:0016787//hydrolase activity;GO:0016791//phosphatase activity;GO:0016862//intramolecular oxidoreductase activity, interconverting keto- and enol-groups;GO:0018784//(S)-2-haloacid dehalogenase activity;GO:0033286//ATPase-coupled ectoine transmembrane transporter activity;GO:0033288//ATPase-coupled hydroxyectoine transmembrane transporter activity…	GO:0006805//xenobiotic metabolic process;GO:0008152//metabolic process;GO:0009853//photorespiration;GO:0015671//oxygen transport;GO:0019509//L-methionine salvage from methylthioadenosine;GO:0033308//hydroxyectoine transport;GO:0043094//cellular metabolic compound salvage;GO:0051470//ectoine transport	--
gene14606	27.096	22.875	21.258	10.744	10.004	9.481	9.127	10.443	14.13	11.972	10.013	12.397	21.991	22.334	23.447	620	571.09	452	220	208	200	178	212.66	295	267	191	267	413	489	565	Ufd1	XP_009364367.1 PREDICTED: ubiquitin fusion degradation protein 1 homolog isoform X1 [Pyrus x bretschneideri]	Genetic Information Processing	Folding, sorting and degradation	ko04141//Protein processing in endoplasmic reticulum	K14016	-	-	GO:0006511//ubiquitin-dependent protein catabolic process	--
gene14643	32.075	36.861	37.897	22.174	18.758	24.834	17.871	18.288	18.863	21.001	7.128	19.483	26.823	34.29	35.605	358.95	452.13	397.45	223.56	190.74	257.47	170.46	185.72	193.46	233.81	66.5	207.45	246.37	375.32	425.51	OEP16	XP_009364401.1 PREDICTED: outer envelope pore protein 16, chloroplastic-like [Pyrus x bretschneideri]	-	-	-	-	GO:0019867//outer membrane	-	GO:0046999//regulation of conjugation	--
gene14658	1.853	0	0.656	1.683	1.27	2.897	4.098	3.429	4.651	4.766	8.151	8.741	12.812	11.999	12.989	18.2	0	6.04	14.89	11.33	26.36	34.3	30.56	41.86	46.56	66.73	81.67	103.27	115.25	136.22	--	XP_009364413.1 PREDICTED: metallothionein-like protein type 2 [Pyrus x bretschneideri]	-	-	-	-	-	GO:0008270//zinc ion binding;GO:0046872//metal ion binding	-	--
gene14671	1.057	1.047	2.98	5.096	3.188	3.779	3.319	2.59	2.332	2.353	6.006	4.882	4.902	11.082	3.622	11.96	12.99	31.61	51.97	32.79	39.63	32.02	26.61	24.19	26.5	56.68	52.58	45.54	122.7	43.78	At4g06676	XP_018504188.1 PREDICTED: protein EI24 homolog [Pyrus x bretschneideri]	-	-	-	-	-	-	-	--
gene14674	4.594	5.084	4.379	1.839	2.155	1.951	0.618	0.954	0.452	3.671	1.265	1.187	1.789	1.078	1.164	122	148	109	44	52	48	14	23	11	97	28	30	39	28	33	LSH1	XP_009364442.1 PREDICTED: protein LIGHT-DEPENDENT SHORT HYPOCOTYLS 1-like [Pyrus x bretschneideri]	-	-	-	-	-	-	-	--
gene14675	124.938	97.786	113.806	227.63	308.572	293.132	522.826	605.219	326.081	272.857	396.085	285.192	206.017	289.21	285.246	3349	2873	2858	5503	7519	7279	11948	14723	8012	7278	8854	7277	4536	7589	8172	THA1	XP_009364444.1 PREDICTED: probable low-specificity L-threonine aldolase 1 [Pyrus x bretschneideri]	Metabolism;Metabolism;Metabolism;Metabolism	Global and overview maps;Global and overview maps;Global and overview maps;Amino acid metabolism	ko01100//Metabolic pathways;ko01110//Biosynthesis of secondary metabolites;ko01230//Biosynthesis of amino acids;ko00260//Glycine, serine and threonine metabolism	K01620;K01620;K01620;K01620	GO:0005575//cellular_component;GO:0005622//intracellular anatomical structure;GO:0005737//cytoplasm;GO:0005829//cytosol	GO:0003674//molecular_function;GO:0003824//catalytic activity;GO:0003870//5-aminolevulinate synthase activity;GO:0003961//O-acetylhomoserine aminocarboxypropyltransferase activity;GO:0004124//cysteine synthase activity;GO:0004793//threonine aldolase activity;GO:0008483//transaminase activity;GO:0008710//8-amino-7-oxononanoate synthase activity;GO:0008732//L-allo-threonine aldolase activity;GO:001…	GO:0001505//regulation of neurotransmitter levels;GO:0006082//organic acid metabolic process;GO:0006520//cellular amino acid metabolic process;GO:0006544//glycine metabolic process;GO:0006545//glycine biosynthetic process;GO:0006566//threonine metabolic process;GO:0006567//threonine catabolic process;GO:0006783//heme biosynthetic process;GO:0006807//nitrogen compound metabolic process;GO:0008150/…	--
gene14682	3.881	3.911	4.799	8.081	8.899	8.776	9.366	10.1	9.598	8.321	10.063	8.235	7.475	7.973	9.206	105	116	121.69	197	218.8	220	216	248	238	224	227	212	166	211	266	RAF1.2	XP_009364456.1 PREDICTED: rubisco accumulation factor 1, chloroplastic-like [Pyrus x bretschneideri]	-	-	-	-	-	-	-	--
gene14685	21.303	23.179	22.057	13.925	15.717	14.951	8.794	10.868	9.384	15.465	12.966	13.683	7.979	10.81	7.905	270	322	262	159	181	175.56	95	125	109	195	137	165	83	134	107	CYP19-3	XP_009364457.1 PREDICTED: peptidyl-prolyl cis-trans isomerase CYP19-3-like [Pyrus x bretschneideri]	-	-	-	-	GO:0005575//cellular_component;GO:0005622//intracellular anatomical structure;GO:0005737//cytoplasm;GO:0005739//mitochondrion;GO:0005794//Golgi apparatus;GO:0005829//cytosol;GO:0012505//endomembrane system;GO:0043226//organelle;GO:0043227//membrane-bounded organelle;GO:0043229//intracellular organelle;GO:0043231//intracellular membrane-bounded organelle	GO:0003674//molecular_function;GO:0003755//peptidyl-prolyl cis-trans isomerase activity;GO:0003824//catalytic activity;GO:0005488//binding;GO:0016018//cyclosporin A binding;GO:0016853//isomerase activity;GO:0016859//cis-trans isomerase activity;GO:0033218//amide binding;GO:0042277//peptide binding;GO:0140096//catalytic activity, acting on a protein	GO:0000413//protein peptidyl-prolyl isomerization;GO:0006457//protein folding;GO:0006464//cellular protein modification process;GO:0006807//nitrogen compound metabolic process;GO:0007154//cell communication;GO:0007165//signal transduction;GO:0008150//biological_process;GO:0008152//metabolic process;GO:0009987//cellular process;GO:0010035//response to inorganic substance;GO:0010038//response to me…	--
gene147	99.732	97.824	107.473	43.12	24.564	49.861	29.832	25.841	34.373	41.321	19.487	22.568	45.61	45.929	43.918	706	759	713	275	158	327	180	166	223	291	115	152	265	318	332	--	RXH99402.1 hypothetical protein DVH24_011727 [Malus domestica]	-	-	-	-	-	-	-	--
gene14707	60.702	61.004	87.403	39.911	34.459	32.597	21.922	27.38	28.654	30.255	18.537	30.785	34.948	36.659	29.036	601	662	811	356	310	299	185	246	260	298	153	290	284	355	307	AIP3	XP_009364487.1 PREDICTED: probable prefoldin subunit 4 [Pyrus x bretschneideri]	-	-	-	-	GO:0005575//cellular_component;GO:0005622//intracellular anatomical structure;GO:0005634//nucleus;GO:0005737//cytoplasm;GO:0005739//mitochondrion;GO:0005829//cytosol;GO:0016272//prefoldin complex;GO:0032991//protein-containing complex;GO:0033179//proton-transporting V-type ATPase, V0 domain;GO:0043226//organelle;GO:0043227//membrane-bounded organelle;GO:0043229//intracellular organelle;GO:0043231…	GO:0003674//molecular_function;GO:0003700//DNA-binding transcription factor activity;GO:0004866//endopeptidase inhibitor activity;GO:0005488//binding;GO:0005515//protein binding;GO:0008092//cytoskeletal protein binding;GO:0015078//proton transmembrane transporter activity;GO:0015631//tubulin binding;GO:0051082//unfolded protein binding;GO:0051087//chaperone binding	GO:0006355//regulation of transcription, DNA-templated;GO:0006357//regulation of transcription by RNA polymerase II;GO:0006415//translational termination;GO:0006457//protein folding;GO:0006508//proteolysis;GO:0006511//ubiquitin-dependent protein catabolic process;GO:0006515//protein quality control for misfolded or incompletely synthesized proteins;GO:0006807//nitrogen compound metabolic process;…	--
gene14714	49.781	95.884	87.35	62.045	50.919	79.09	32.294	23.234	31.1	62.337	31.457	41.515	33.22	26.147	30.163	765	1615	1258	859	711	1126	423	324	438	953	403	607	419	393	495	IAA3	XP_009364491.1 PREDICTED: auxin-responsive protein IAA4-like [Pyrus x bretschneideri]	Environmental Information Processing	Signal transduction	ko04075//Plant hormone signal transduction	K14484	GO:0005575//cellular_component;GO:0005622//intracellular anatomical structure;GO:0005634//nucleus;GO:0043226//organelle;GO:0043227//membrane-bounded organelle;GO:0043229//intracellular organelle;GO:0043231//intracellular membrane-bounded organelle	GO:0001067//transcription regulatory region nucleic acid binding;GO:0003674//molecular_function;GO:0003676//nucleic acid binding;GO:0003677//DNA binding;GO:0003700//DNA-binding transcription factor activity;GO:0005488//binding;GO:0097159//organic cyclic compound binding;GO:0140110//transcription regulator activity;GO:1901363//heterocyclic compound binding	GO:0006139//nucleobase-containing compound metabolic process;GO:0006351//transcription, DNA-templated;GO:0006355//regulation of transcription, DNA-templated;GO:0006725//cellular aromatic compound metabolic process;GO:0006807//nitrogen compound metabolic process;GO:0007154//cell communication;GO:0007165//signal transduction;GO:0008150//biological_process;GO:0008152//metabolic process;GO:0009058//b…	--
gene14721	43.573	34.111	35.066	18.925	17.701	17.778	22.771	21.729	22.19	18.888	18.829	18.733	28.169	33.126	33.453	1127	967	850	441	416	426	502	510	526	486	406	461	598	838	924	OsI_032456	XP_009364501.1 PREDICTED: GDP-mannose 3,5-epimerase 2 [Pyrus x bretschneideri]	Metabolism;Metabolism;Metabolism;Metabolism	Global and overview maps;Global and overview maps;Carbohydrate metabolism;Carbohydrate metabolism	ko01100//Metabolic pathways;ko01110//Biosynthesis of secondary metabolites;ko00520//Amino sugar and nucleotide sugar metabolism;ko00053//Ascorbate and aldarate metabolism	K10046;K10046;K10046;K10046	-	GO:0003824//catalytic activity;GO:0003854//3-beta-hydroxy-delta5-steroid dehydrogenase activity;GO:0003978//UDP-glucose 4-epimerase activity;GO:0008460//dTDP-glucose 4,6-dehydratase activity;GO:0008712//ADP-glyceromanno-heptose 6-epimerase activity;GO:0008831//dTDP-4-dehydrorhamnose reductase activity;GO:0016491//oxidoreductase activity;GO:0016616//oxidoreductase activity, acting on the CH-OH gro…	GO:0005975//carbohydrate metabolic process;GO:0006012//galactose metabolic process;GO:0006694//steroid biosynthetic process;GO:0009243//O antigen biosynthetic process;GO:0009244//lipopolysaccharide core region biosynthetic process;GO:0019305//dTDP-rhamnose biosynthetic process	--
gene14726	9.734	18.525	7.661	4.302	1.987	2.52	1.809	2.233	3.989	2.656	2.325	6.296	11.269	14.185	12.744	221	461	163	88	41	53	35	46	83	60	44	136	210	315	309	AKR1	XP_018504723.1 PREDICTED: perakine reductase-like [Pyrus x bretschneideri]	-	-	-	-	-	GO:0003674//molecular_function;GO:0003824//catalytic activity;GO:0016491//oxidoreductase activity;GO:0047834//D-threo-aldose 1-dehydrogenase activity	GO:0008150//biological_process;GO:0008152//metabolic process	--
gene14732	2.068	3.93	7.351	1.412	1.064	1.292	1.397	1.402	1.407	2.331	0.773	1.032	2.783	1.606	1.724	44.91	93.55	149.64	27.63	21	26	25.87	27.64	28	50.37	14	21.32	49.61	34.12	40	AKR1	XP_009364507.1 PREDICTED: probable aldo-keto reductase 1 [Pyrus x bretschneideri]	-	-	-	-	-	GO:0047834//D-threo-aldose 1-dehydrogenase activity	-	--
gene14734	8.537	7.126	11.978	6.412	6.917	5.412	6.99	8.968	4.955	4.346	4.184	3.933	6.33	4.383	4.831	235	215	309	159	173	138	164	224	125	119	96	103	143	118	142	AKR1	XP_009364505.1 PREDICTED: probable aldo-keto reductase 1 isoform X1 [Pyrus x bretschneideri]	-	-	-	-	-	GO:0047834//D-threo-aldose 1-dehydrogenase activity	-	--
gene14735	23.842	12.309	9.676	2.799	3.018	1.767	2.283	3.461	3.041	3.779	1.539	1.302	2.048	2.352	1.698	539	305	205	57	62	37	44	71	63	85	29	28	38	52	41	AKR1	XP_009364503.1 PREDICTED: perakine reductase-like isoform X2 [Pyrus x bretschneideri]	-	-	-	-	-	GO:0047834//D-threo-aldose 1-dehydrogenase activity	-	--
gene14739	168.109	157.015	206.937	119.266	108.604	130.866	103.992	113.05	101.848	106.886	107.09	113.268	87.503	87.61	87.63	2109	2159	2433	1348	1238	1521	1112	1287	1171	1334	1120	1352	901	1075	1174	At3g04780	XP_009364518.1 PREDICTED: PITH domain-containing protein At3g04780 [Pyrus x bretschneideri]	-	-	-	-	GO:0000502//proteasome complex;GO:0005575//cellular_component;GO:0005622//intracellular anatomical structure;GO:0005634//nucleus;GO:0005737//cytoplasm;GO:0005829//cytosol;GO:0032991//protein-containing complex;GO:0043226//organelle;GO:0043227//membrane-bounded organelle;GO:0043229//intracellular organelle;GO:0043231//intracellular membrane-bounded organelle;GO:1902494//catalytic complex;GO:190536…	GO:0003674//molecular_function;GO:0003824//catalytic activity;GO:0004791//thioredoxin-disulfide reductase activity;GO:0015035//protein-disulfide reductase activity;GO:0015036//disulfide oxidoreductase activity;GO:0016209//antioxidant activity;GO:0016491//oxidoreductase activity;GO:0016651//oxidoreductase activity, acting on NAD(P)H;GO:0016667//oxidoreductase activity, acting on a sulfur group of …	GO:0006950//response to stress;GO:0006979//response to oxidative stress;GO:0008150//biological_process;GO:0008152//metabolic process;GO:0009636//response to toxic substance;GO:0009987//cellular process;GO:0019725//cellular homeostasis;GO:0033554//cellular response to stress;GO:0034599//cellular response to oxidative stress;GO:0042221//response to chemical;GO:0042592//homeostatic process;GO:004545…	--
gene14745	5.091	6.943	5.895	4.479	4.709	4.297	4.416	4.506	4.137	3.539	4.775	7.713	10.129	7.365	8.825	188	281	204	149	158	147	139	151	140	130	147	271	307	266	348	PUS7	XP_009364526.1 PREDICTED: multisubstrate pseudouridine synthase 7 [Pyrus x bretschneideri]	-	-	-	-	GO:0005575//cellular_component;GO:0005622//intracellular anatomical structure;GO:0005634//nucleus;GO:0005654//nucleoplasm;GO:0005730//nucleolus;GO:0005732//sno(s)RNA-containing ribonucleoprotein complex;GO:0005737//cytoplasm;GO:0031429//box H/ACA snoRNP complex;GO:0031974//membrane-enclosed lumen;GO:0031981//nuclear lumen;GO:0032991//protein-containing complex;GO:0043226//organelle;GO:0043227//me…	GO:0003674//molecular_function;GO:0003676//nucleic acid binding;GO:0003723//RNA binding;GO:0003824//catalytic activity;GO:0005488//binding;GO:0005515//protein binding;GO:0009982//pseudouridine synthase activity;GO:0016853//isomerase activity;GO:0016866//intramolecular transferase activity;GO:0019899//enzyme binding;GO:0097159//organic cyclic compound binding;GO:1901363//heterocyclic compound bind…	GO:0000154//rRNA modification;GO:0000455//enzyme-directed rRNA pseudouridine synthesis;GO:0001522//pseudouridine synthesis;GO:0002682//regulation of immune system process;GO:0006139//nucleobase-containing compound metabolic process;GO:0006364//rRNA processing;GO:0006396//RNA processing;GO:0006397//mRNA processing;GO:0006399//tRNA metabolic process;GO:0006400//tRNA modification;GO:0006417//regulat…	--
gene14756	36.794	38.451	43.921	21.208	20.427	21.331	19.726	16.483	18.465	20.084	20.038	18.016	28.068	27.572	20.141	337	386	377	175	170	181	154	137	155	183	153	157	211	247	197	RPS24A	XP_008388650.1 40S ribosomal protein S24-1 [Malus domestica]	Genetic Information Processing	Translation	ko03010//Ribosome	K02974	GO:0005575//cellular_component;GO:0005618//cell wall;GO:0005622//intracellular anatomical structure;GO:0005737//cytoplasm;GO:0005829//cytosol;GO:0005840//ribosome;GO:0005844//polysome;GO:0015935//small ribosomal subunit;GO:0016020//membrane;GO:0022626//cytosolic ribosome;GO:0022627//cytosolic small ribosomal subunit;GO:0030312//external encapsulating structure;GO:0032991//protein-containing compl…	GO:0003674//molecular_function;GO:0003735//structural constituent of ribosome;GO:0005198//structural molecule activity	GO:0000462//maturation of SSU-rRNA from tricistronic rRNA transcript (SSU-rRNA, 5.8S rRNA, LSU-rRNA);GO:0006139//nucleobase-containing compound metabolic process;GO:0006364//rRNA processing;GO:0006396//RNA processing;GO:0006412//translation;GO:0006518//peptide metabolic process;GO:0006725//cellular aromatic compound metabolic process;GO:0006807//nitrogen compound metabolic process;GO:0008150//bio…	--
gene14764	211.461	215.547	236.898	110.355	104.575	103.728	119.752	101.05	129.111	102.33	109.187	122.383	145.915	165.515	179.766	4709	5261	4944	2214	2116	2140	2273	2042	2635	2267	2027	2593	2666.96	3605	4275	RCS3	XP_009364552.1 PREDICTED: cysteine synthase [Pyrus x bretschneideri]	Metabolism;Metabolism;Metabolism;Metabolism;Metabolism;Metabolism	Global and overview maps;Global and overview maps;Global and overview maps;Global and overview maps;Amino acid metabolism;Energy metabolism	ko01100//Metabolic pathways;ko01110//Biosynthesis of secondary metabolites;ko01200//Carbon metabolism;ko01230//Biosynthesis of amino acids;ko00270//Cysteine and methionine metabolism;ko00920//Sulfur metabolism	K01738;K01738;K01738;K01738;K01738;K01738	GO:0005575//cellular_component;GO:0005622//intracellular anatomical structure;GO:0005737//cytoplasm	GO:0003674//molecular_function;GO:0003824//catalytic activity;GO:0004122//cystathionine beta-synthase activity;GO:0004124//cysteine synthase activity;GO:0004794//L-threonine ammonia-lyase activity;GO:0004795//threonine synthase activity;GO:0004834//tryptophan synthase activity;GO:0008721//D-serine ammonia-lyase activity;GO:0008838//diaminopropionate ammonia-lyase activity;GO:0016740//transferase …	GO:0000096//sulfur amino acid metabolic process;GO:0000097//sulfur amino acid biosynthetic process;GO:0000162//tryptophan biosynthetic process;GO:0006082//organic acid metabolic process;GO:0006520//cellular amino acid metabolic process;GO:0006534//cysteine metabolic process;GO:0006535//cysteine biosynthetic process from serine;GO:0006549//isoleucine metabolic process;GO:0006563//L-serine metaboli…	--
gene14775	4.134	5.902	4.682	1.998	1.733	1.559	1.914	1.612	2.547	1.414	0.81	1.389	3.666	3.077	3.845	147	230	156	64	56	54	58	52	83	50	24	47	107	107	146	KIN14U	XP_009364558.1 PREDICTED: kinesin-like protein KIFC3 [Pyrus x bretschneideri]	-	-	-	-	GO:0005575//cellular_component;GO:0005622//intracellular anatomical structure;GO:0005737//cytoplasm;GO:0005794//Golgi apparatus;GO:0005813//centrosome;GO:0005815//microtubule organizing center;GO:0005856//cytoskeleton;GO:0005871//kinesin complex;GO:0005874//microtubule;GO:0005875//microtubule associated complex;GO:0005911//cell-cell junction;GO:0005912//adherens junction;GO:0005915//zonula adhere…	GO:0000166//nucleotide binding;GO:0003674//molecular_function;GO:0003774//cytoskeletal motor activity;GO:0003777//microtubule motor activity;GO:0003824//catalytic activity;GO:0005488//binding;GO:0005515//protein binding;GO:0005524//ATP binding;GO:0008017//microtubule binding;GO:0008092//cytoskeletal protein binding;GO:0008569//minus-end-directed microtubule motor activity;GO:0015631//tubulin bind…	GO:0003008//system process;GO:0006928//movement of cell or subcellular component;GO:0006996//organelle organization;GO:0007017//microtubule-based process;GO:0007018//microtubule-based movement;GO:0007030//Golgi organization;GO:0007155//cell adhesion;GO:0007600//sensory perception;GO:0007601//visual perception;GO:0008150//biological_process;GO:0009987//cellular process;GO:0010256//endomembrane sys…	--
gene14781	7.718	8.677	12.602	3.504	2.874	2.987	2.012	5.67	2.297	4.427	2.992	1.68	3.514	1.913	1.424	198	244	303	81	67	71	44	132	54	113	64	41	74	48	39	--	XP_018504735.1 PREDICTED: sialidase-like isoform X2 [Pyrus x bretschneideri]	-	-	-	-	-	GO:0003824//catalytic activity;GO:0070967//coenzyme F420 binding	-	--
gene14783	12.504	16.298	10.132	8.783	8.187	8.432	6.465	6.864	5.839	9.435	7.938	8.666	12.095	11.256	11.314	401.66	573.8	305.02	254.16	238.94	250.91	176.99	200.08	171.89	301.49	212.57	264.85	318.87	353.62	388.09	NOP5-2	XP_009364569.1 PREDICTED: probable nucleolar protein 5-2 [Pyrus x bretschneideri]	Genetic Information Processing	Translation	ko03008//Ribosome biogenesis in eukaryotes	K14565	-	-	-	--
gene14788	63.348	92.932	99.614	143.591	220.713	264.696	209.47	208.509	137.698	158.523	121.382	132.111	32.498	57.269	23.728	380	611	560	776	1203	1471	1071	1135	757	946	607	754	160	336	152	-	-	-	-	-	-	-	-	-	-
gene14802	87.455	129.084	108.851	55.028	38.59	42.768	42.198	32.301	48.398	48.657	38.788	53.534	104.28	90.303	94.289	2569.43	4156.75	2997.12	1456.56	1030.18	1164.1	1056.73	861.18	1303.16	1422.17	950.03	1496.45	2514.63	2594.92	2958.3	--	XP_009364618.1 PREDICTED: uncharacterized protein LOC103954507 [Pyrus x bretschneideri]	-	-	-	-	-	-	-	--
gene14813	21.632	12.181	9.123	9.26	11.872	7.634	6.542	7.343	5.473	11.722	8.348	4.922	4.669	6.773	4.051	1055.17	651.26	417.04	406.95	526.21	344.99	271.98	325.05	244.65	568.83	339.45	228.43	186.94	323.12	211.04	GDPDL4	XP_009364631.1 PREDICTED: glycerophosphodiester phosphodiesterase GDPDL4-like [Pyrus x bretschneideri]	-	-	-	-	-	GO:0008081//phosphoric diester hydrolase activity	GO:0006629//lipid metabolic process	--
gene14814	48.755	37.877	48.933	30.705	28.135	26.744	20.938	18.836	12.474	30.542	23.713	19.941	15.566	19.826	14.193	840.43	715.63	790.51	476.85	440.67	427.1	307.64	294.64	197.06	523.76	340.76	327.05	220.23	334.26	261.26	GDPDL4	XP_009335427.1 PREDICTED: glycerophosphodiester phosphodiesterase GDPDL3-like [Pyrus x bretschneideri]	-	-	-	-	-	GO:0008081//phosphoric diester hydrolase activity	GO:0006629//lipid metabolic process	--
gene1484	8.087	5.67	4.405	4.456	4.689	4.352	5.282	6.357	6.614	4.663	5.626	6.3	10.215	12.404	11.658	226	171	116	113	122	111	126	170	166	133	131	165	233	339	339	PLD3	XP_018504486.1 PREDICTED: phospholipase D Z-like [Pyrus x bretschneideri]	Metabolism;Metabolism;Metabolism;Metabolism	Global and overview maps;Global and overview maps;Lipid metabolism;Lipid metabolism	ko01100//Metabolic pathways;ko01110//Biosynthesis of secondary metabolites;ko00564//Glycerophospholipid metabolism;ko00565//Ether lipid metabolism	K16860;K16860;K16860;K16860	GO:0005575//cellular_component;GO:0016020//membrane;GO:0016021//integral component of membrane;GO:0031224//intrinsic component of membrane	GO:0003674//molecular_function;GO:0003824//catalytic activity;GO:0004620//phospholipase activity;GO:0004630//phospholipase D activity;GO:0008081//phosphoric diester hydrolase activity;GO:0016298//lipase activity;GO:0016787//hydrolase activity;GO:0016788//hydrolase activity, acting on ester bonds;GO:0042578//phosphoric ester hydrolase activity;GO:0070290//N-acylphosphatidylethanolamine-specific ph…	GO:0006629//lipid metabolic process;GO:0008150//biological_process;GO:0008152//metabolic process;GO:0009056//catabolic process;GO:0016042//lipid catabolic process;GO:0044238//primary metabolic process;GO:0071704//organic substance metabolic process;GO:1901575//organic substance catabolic process	--
gene14848	1.674	0.527	0.611	2.611	4.661	2.695	6.671	6.026	3.326	3.799	5.428	3.875	2.699	2.228	1.963	67.66	23.34	23.15	95.04	171.14	100.91	229.77	220.97	123.18	152.73	182.87	148.97	89.52	88.07	84.72	FIM1	XP_009364634.1 PREDICTED: fimbrin-1-like [Pyrus x bretschneideri]	-	-	-	-	-	GO:0005509//calcium ion binding;GO:0005515//protein binding	-	--
gene14852	21.632	12.181	9.123	9.26	11.872	7.634	6.542	7.343	5.473	11.722	8.348	4.922	4.669	6.773	4.051	1055.17	651.26	417.04	406.95	526.21	344.99	271.98	325.05	244.65	568.83	339.45	228.43	186.94	323.12	211.04	GDPDL4	XP_009364631.1 PREDICTED: glycerophosphodiester phosphodiesterase GDPDL4-like [Pyrus x bretschneideri]	-	-	-	-	-	GO:0008081//phosphoric diester hydrolase activity	GO:0006629//lipid metabolic process	--
gene1486	5.876	7.079	3.782	0.626	0.168	0.115	0.464	0.235	0.119	0.55	0.11	0.32	2.169	2.52	3.22	386	509.9	233	37	10	7.01	26	14	7.18	36	6	20	117.01	161.99	226	NRPD2	XP_009363651.1 PREDICTED: DNA-directed RNA polymerases IV and V subunit 2-like [Pyrus x bretschneideri]	-	-	-	-	GO:0000345//cytosolic DNA-directed RNA polymerase complex	GO:0003677//DNA binding;GO:0003899//DNA-directed 5'-3' RNA polymerase activity	GO:0006351//transcription, DNA-templated	--
gene14865	6.504	8.839	9.673	4.049	3.349	2.605	2.111	2.515	2.964	4.006	2.952	4.084	8.167	5.739	6.468	192.57	284.25	266.88	107.44	87.82	69.9	52.27	66.82	78.84	113.69	71.97	114.55	197.37	162.08	202.7	--	XP_009364664.1 PREDICTED: uncharacterized protein LOC103954555 [Pyrus x bretschneideri]	-	-	-	-	-	-	-	--
gene14867	5.894	7.161	6.907	7.926	8.793	8.872	10.133	7.048	9.807	6.956	7.715	9.97	12.915	13.934	13.294	236.77	315.57	259.54	284.97	319.45	328.8	346.06	257.37	362.08	276.99	257.75	381.34	424.24	553.61	575.57	RNP1	XP_009364669.1 PREDICTED: heterogeneous nuclear ribonucleoprotein 1-like isoform X2 [Pyrus x bretschneideri]	Genetic Information Processing	Translation	ko03015//mRNA surveillance pathway	K14411	-	GO:0003676//nucleic acid binding;GO:0003723//RNA binding	GO:0008380//RNA splicing	--
gene1487	1.705	1.931	2.885	8.482	8.992	3.743	2.345	1.101	0.577	7.918	4.16	1.297	0.215	1.022	0.385	29	36	46	130	139	59	34	17	9	134	59	21	3	17	7	CM2	XP_009363641.1 PREDICTED: chorismate mutase 2-like [Pyrus x bretschneideri]	Metabolism;Metabolism;Metabolism;Metabolism	Global and overview maps;Global and overview maps;Global and overview maps;Amino acid metabolism	ko01100//Metabolic pathways;ko01110//Biosynthesis of secondary metabolites;ko01230//Biosynthesis of amino acids;ko00400//Phenylalanine, tyrosine and tryptophan biosynthesis	K01850;K01850;K01850;K01850	-	GO:0004106//chorismate mutase activity	-	--
gene14878	16.015	24.823	32.219	13.924	9.039	12.002	18.564	14.26	11.1	12.222	12.776	18.533	13.644	13.166	14.613	309.19	526.84	579.37	241.86	158.25	213.16	304.72	249.71	194.52	236.18	204.29	338.08	212.76	245.4	297.94	-	-	-	-	-	-	-	-	-	-
gene14889	10.565	8.85	6.436	5.319	3.154	3.237	2.863	2.915	4.941	3.832	3.349	3.544	5.689	6.578	6.565	256.74	235.71	146.58	117.26	69.65	72.88	59.31	64.27	110.05	92.64	67.85	81.94	113.47	156.35	170.37	--	XP_009364714.1 PREDICTED: uncharacterized protein LOC103954601 [Pyrus x bretschneideri]	-	-	-	-	-	GO:0016491//oxidoreductase activity;GO:0050112//inositol 2-dehydrogenase activity	GO:0019310//inositol catabolic process	--
gene14905	81.454	57.817	38.036	130.929	48.191	29.131	21.064	30.35	32.135	18.65	23.86	37.1	70.117	43.259	50.807	1330.54	1035.14	582.28	1926.81	715.27	440.85	293.28	449.88	481.08	303.07	324.91	576.6	940.06	691.13	886.27	-	-	-	-	-	-	-	-	-	-
gene1492	12.663	7.608	9.398	23.95	27.349	22.953	19.461	20.598	20.954	22.425	21.91	20.319	15.579	14.9	17.65	400	263.41	278.23	681.61	785	671.72	524	590.45	606.62	704.73	577	610.7	403.93	460.36	595.42	CIPK25	XP_018504505.1 PREDICTED: CBL-interacting serine/threonine-protein kinase 5 [Pyrus x bretschneideri]	-	-	-	-	-	GO:0004672//protein kinase activity;GO:0005524//ATP binding	GO:0006468//protein phosphorylation;GO:0007165//signal transduction	--
gene14922	21.974	18.576	19.318	11.864	8.813	11.162	8.559	8.975	12.421	9.105	8.676	10.017	12.029	15.053	15.789	544.26	504.29	448.42	264.74	198.35	256.12	180.69	201.73	281.95	224.36	179.15	236.06	244.53	364.65	417.63	--	XP_009364727.1 PREDICTED: uncharacterized protein LOC103954617 [Pyrus x bretschneideri]	-	-	-	-	-	GO:0016491//oxidoreductase activity;GO:0050112//inositol 2-dehydrogenase activity	GO:0019310//inositol catabolic process	--
gene14926	2.18	2.564	1.702	3.081	4.622	5.079	4.704	5.756	3.897	3.225	3.401	3.948	3.08	3.117	3.27	93.31	120.29	69.98	115.28	182.57	199.94	163.82	218.8	145.77	136.87	120.34	154.05	102.08	131.5	146.3	EIL3	XP_009364731.1 PREDICTED: ETHYLENE INSENSITIVE 3-like 3 protein [Pyrus x bretschneideri]	Environmental Information Processing;Environmental Information Processing	Signal transduction;Signal transduction	ko04075//Plant hormone signal transduction;ko04016//MAPK signaling pathway - plant	K14514;K14514	GO:0005634//nucleus	-	-	EIL
gene14929	11.497	10.048	8.68	6.381	5.544	5.622	5.156	4.928	4.405	5.332	2.854	5.131	7.532	6.933	5.985	299.4	286.8	211.85	149.71	131.19	135.64	114.44	116.46	105.13	138.13	61.97	127.13	160.99	176.59	166.45	CARA	XP_009364736.1 PREDICTED: carbamoyl-phosphate synthase small chain, chloroplastic-like [Pyrus x bretschneideri]	Metabolism;Metabolism;Metabolism	Global and overview maps;Nucleotide metabolism;Amino acid metabolism	ko01100//Metabolic pathways;ko00240//Pyrimidine metabolism;ko00250//Alanine, aspartate and glutamate metabolism	K01956;K01956;K01956	GO:0005951//carbamoyl-phosphate synthase complex	GO:0000107//imidazoleglycerol-phosphate synthase activity;GO:0003922//GMP synthase (glutamine-hydrolyzing) activity;GO:0004049//anthranilate synthase activity;GO:0004088//carbamoyl-phosphate synthase (glutamine-hydrolyzing) activity;GO:0016787//hydrolase activity;GO:0016884//carbon-nitrogen ligase activity, with glutamine as amido-N-donor;GO:0046820//4-amino-4-deoxychorismate synthase activity	GO:0000105//histidine biosynthetic process;GO:0000162//tryptophan biosynthetic process;GO:0006177//GMP biosynthetic process;GO:0009220//pyrimidine ribonucleotide biosynthetic process	--
gene14966	3.904	4.722	7.363	5.845	4.896	5.39	1.065	1.801	1.387	5.476	1.307	2.195	2.213	3.435	1.871	43	57	76	58	49	55	10	18	14	60	12	23	20	37	22	At5g65660	XP_009364786.1 PREDICTED: uncharacterized protein At5g65660-like [Pyrus x bretschneideri]	-	-	-	-	-	-	-	--
gene14973	5.604	8.736	5.215	2.055	1.821	2.562	2.669	2.519	2.417	2.64	2.42	2.544	3.593	3.541	4.611	168.72	288.26	147.15	55.74	49.82	71.45	68.48	68.83	66.69	79.07	60.73	72.86	88.79	104.26	148.23	SHM1	XP_009364793.1 PREDICTED: serine hydroxymethyltransferase, mitochondrial [Pyrus x bretschneideri]	Metabolism;Metabolism;Metabolism;Metabolism;Metabolism;Metabolism;Metabolism;Metabolism	Global and overview maps;Global and overview maps;Global and overview maps;Global and overview maps;Carbohydrate metabolism;Amino acid metabolism;Metabolism of other amino acids;Metabolism of cofactors and vitamins	ko01100//Metabolic pathways;ko01110//Biosynthesis of secondary metabolites;ko01200//Carbon metabolism;ko01230//Biosynthesis of amino acids;ko00630//Glyoxylate and dicarboxylate metabolism;ko00260//Glycine, serine and threonine metabolism;ko00460//Cyanoamino acid metabolism;ko00670//One carbon pool by folate	K00600;K00600;K00600;K00600;K00600;K00600;K00600;K00600	-	GO:0008710//8-amino-7-oxononanoate synthase activity;GO:0016829//lyase activity;GO:0030170//pyridoxal phosphate binding;GO:0031071//cysteine desulfurase activity;GO:0033806//fluorothreonine transaldolase activity	GO:0006520//cellular amino acid metabolic process;GO:0009058//biosynthetic process;GO:0009102//biotin biosynthetic process;GO:0090346//cellular organofluorine metabolic process	--
gene14992	19.25	15.562	18.851	59.179	68.304	64.466	52.402	48.388	47.247	60.549	71.612	66.972	31.262	27.355	25.328	790	700	725	2188	2547	2451	1833	1802	1777	2472	2450	2615	1053	1098	1110	Os07g0190000	XP_009364805.1 PREDICTED: probable 1-deoxy-D-xylulose-5-phosphate synthase 2, chloroplastic [Pyrus x bretschneideri]	Metabolism;Metabolism;Metabolism;Metabolism	Global and overview maps;Global and overview maps;Metabolism of terpenoids and polyketides;Metabolism of cofactors and vitamins	ko01100//Metabolic pathways;ko01110//Biosynthesis of secondary metabolites;ko00900//Terpenoid backbone biosynthesis;ko00730//Thiamine metabolism	K01662;K01662;K01662;K01662	GO:0005737//cytoplasm;GO:0045250//cytosolic pyruvate dehydrogenase complex	GO:0003824//catalytic activity;GO:0004739//pyruvate dehydrogenase (acetyl-transferring) activity;GO:0004802//transketolase activity;GO:0008661//1-deoxy-D-xylulose-5-phosphate synthase activity;GO:0016624//oxidoreductase activity, acting on the aldehyde or oxo group of donors, disulfide as acceptor;GO:0030976//thiamine pyrophosphate binding	GO:0006086//acetyl-CoA biosynthetic process from pyruvate;GO:0006098//pentose-phosphate shunt;GO:0008615//pyridoxine biosynthetic process;GO:0009228//thiamine biosynthetic process;GO:0009240//isopentenyl diphosphate biosynthetic process;GO:0016114//terpenoid biosynthetic process	--
gene14997	7.117	6.663	7.463	3.847	4.019	4.81	3.413	3.206	2.769	3.484	4.974	4.163	4.977	7.783	5.912	115	118	113	56	59	72	47	47	41	56	67	64	66	123	102	--	XP_009364809.1 PREDICTED: uncharacterized protein LOC103954711 [Pyrus x bretschneideri]	-	-	-	-	-	GO:0005515//protein binding	-	--
gene15002	15.97	34.973	25.922	5.645	2.904	4.533	4.076	1.339	4.852	3.578	3.58	5.614	21.541	12.418	19.19	712	1724	1070	229	116	186	156	53	199	161	135	238	788	538	921	NAT11	XP_009364814.1 PREDICTED: nucleobase-ascorbate transporter 11 isoform X1 [Pyrus x bretschneideri]	-	-	-	-	GO:0005575//cellular_component;GO:0005886//plasma membrane;GO:0016020//membrane;GO:0016021//integral component of membrane;GO:0031224//intrinsic component of membrane;GO:0071944//cell periphery	GO:0003674//molecular_function;GO:0005215//transporter activity;GO:0015205//nucleobase transmembrane transporter activity;GO:0022857//transmembrane transporter activity;GO:0042907//xanthine transmembrane transporter activity	GO:0006810//transport;GO:0008150//biological_process;GO:0015851//nucleobase transport;GO:0042906//xanthine transport;GO:0051179//localization;GO:0051234//establishment of localization;GO:0055085//transmembrane transport	--
gene15003	5.745	11.923	10.878	3.251	3.595	4.317	3.37	3.104	3.626	3.34	3.378	3.73	6.451	4.895	5.907	102	232	181	52	58	71	51	50	59	59	50	63	94	85	112	RRP46	XP_009364817.1 PREDICTED: exosome complex exonuclease RRP46 homolog [Pyrus x bretschneideri]	Genetic Information Processing	Folding, sorting and degradation	ko03018//RNA degradation	K12590	-	GO:0004549//tRNA-specific ribonuclease activity;GO:0004654//polyribonucleotide nucleotidyltransferase activity	GO:0006402//mRNA catabolic process;GO:0008033//tRNA processing	--
gene1501	10.497	12.677	7.67	7.642	6.849	5.598	3.818	4.138	4.058	7.334	3.925	4.135	6.253	6.399	5.208	587	777	402	385	348	290	182	210	208	408	183	220	287	350	311	At5g54830	XP_009363850.1 PREDICTED: cytochrome b561, DM13 and DOMON domain-containing protein At5g54830 [Pyrus x bretschneideri]	-	-	-	-	GO:0005575//cellular_component;GO:0005622//intracellular anatomical structure;GO:0005634//nucleus;GO:0005694//chromosome;GO:0005700//polytene chromosome;GO:0005737//cytoplasm;GO:0005768//endosome;GO:0005794//Golgi apparatus;GO:0005802//trans-Golgi network;GO:0012505//endomembrane system;GO:0016020//membrane;GO:0016021//integral component of membrane;GO:0031224//intrinsic component of membrane;GO:…	GO:0003674//molecular_function;GO:0003824//catalytic activity;GO:0004497//monooxygenase activity;GO:0004500//dopamine beta-monooxygenase activity;GO:0005198//structural molecule activity;GO:0005488//binding;GO:0016491//oxidoreductase activity;GO:0016705//oxidoreductase activity, acting on paired donors, with incorporation or reduction of molecular oxygen;GO:0016715//oxidoreductase activity, actin…	GO:0000226//microtubule cytoskeleton organization;GO:0006584//catecholamine metabolic process;GO:0006725//cellular aromatic compound metabolic process;GO:0006807//nitrogen compound metabolic process;GO:0006996//organelle organization;GO:0006997//nucleus organization;GO:0007010//cytoskeleton organization;GO:0007017//microtubule-based process;GO:0007049//cell cycle;GO:0007051//spindle organization;…	--
gene15026	2.234	0.972	2.238	4.846	7.604	6.011	9.357	7.804	5.889	7.049	8.536	6.684	4.817	2.671	1.77	65	31	61	127	201	162	232	206	157	204	207	185	115	76	55	-	-	-	-	-	-	-	-	-	-
gene15040	16.661	20.449	13.376	13.584	11.148	8.609	5.404	3.384	4.176	9.675	5.553	5.058	4.384	5.694	4.829	727	978	547	534	442	348	201	134	167	420	202	210	157	243	225	NAT12	XP_009364852.1 PREDICTED: nucleobase-ascorbate transporter 12 [Pyrus x bretschneideri]	-	-	-	-	GO:0005575//cellular_component;GO:0005886//plasma membrane;GO:0016020//membrane;GO:0016021//integral component of membrane;GO:0031224//intrinsic component of membrane;GO:0071944//cell periphery	GO:0003674//molecular_function;GO:0005215//transporter activity;GO:0005345//purine nucleobase transmembrane transporter activity;GO:0005350//pyrimidine nucleobase transmembrane transporter activity;GO:0008324//cation transmembrane transporter activity;GO:0015075//ion transmembrane transporter activity;GO:0015093//ferrous iron transmembrane transporter activity;GO:0015205//nucleobase transmembrane…	GO:0006810//transport;GO:0006811//ion transport;GO:0006812//cation transport;GO:0006826//iron ion transport;GO:0006855//xenobiotic transmembrane transport;GO:0006863//purine nucleobase transport;GO:0008150//biological_process;GO:0015851//nucleobase transport;GO:0015853//adenine transport;GO:0015854//guanine transport;GO:0015855//pyrimidine nucleobase transport;GO:0015857//uracil transport;GO:0034…	--
gene15047	126.074	374.924	651.023	328.396	239.037	446.924	120.615	159.638	164.758	384.297	124.838	125.652	98.806	35.137	31.087	1295	4221	6267	3039	2231	4253	1056	1488	1551	3927	1069	1228	833	353	341	At5g22580	XP_009364860.2 PREDICTED: stress-response A/B barrel domain-containing protein At5g22580, partial [Pyrus x bretschneideri]	-	-	-	-	GO:0005575//cellular_component;GO:0005622//intracellular anatomical structure;GO:0005737//cytoplasm;GO:0009507//chloroplast;GO:0009536//plastid;GO:0043226//organelle;GO:0043227//membrane-bounded organelle;GO:0043229//intracellular organelle;GO:0043231//intracellular membrane-bounded organelle	GO:0003674//molecular_function;GO:0005488//binding;GO:0043167//ion binding;GO:0043169//cation binding;GO:0046872//metal ion binding;GO:0051745//4-hydroxy-3-methylbut-2-en-1-yl diphosphate reductase activity	GO:0019288//isopentenyl diphosphate biosynthetic process, methylerythritol 4-phosphate pathway;GO:0050992//dimethylallyl diphosphate biosynthetic process	--
gene15054	12.584	11.792	5.74	2.405	2.468	1.21	2.793	1.888	2.735	4.014	4.397	2.29	4.973	5.297	5.285	999	1026	427	172	178	89	189	136	199	317	291	173	324	411.26	448	PDR2	XP_009364871.1 PREDICTED: pleiotropic drug resistance protein 2-like isoform X1 [Pyrus x bretschneideri]	-	-	-	-	GO:0005575//cellular_component;GO:0005737//cytoplasm;GO:0005887//integral component of plasma membrane;GO:0009379//Holliday junction helicase complex;GO:0009380//excinuclease repair complex;GO:0009898//cytoplasmic side of plasma membrane;GO:0016020//membrane;GO:0016021//integral component of membrane;GO:0043190//ATP-binding cassette (ABC) transporter complex;GO:0055051//ATP-binding cassette (ABC)…	GO:0003674//molecular_function;GO:0003723//RNA binding;GO:0003724//RNA helicase activity;GO:0003824//catalytic activity;GO:0003924//GTPase activity;GO:0004385//guanylate kinase activity;GO:0005260//intracellularly ATP-gated chloride channel activity;GO:0005319//lipid transporter activity;GO:0005524//ATP binding;GO:0005525//GTP binding;GO:0009378//four-way junction helicase activity;GO:0009381//ex…	GO:0000910//cytokinesis;GO:0002949//tRNA threonylcarbamoyladenosine modification;GO:0006281//DNA repair;GO:0006289//nucleotide-excision repair;GO:0006310//DNA recombination;GO:0006400//tRNA modification;GO:0006576//cellular biogenic amine metabolic process;GO:0006777//Mo-molybdopterin cofactor biosynthetic process;GO:0006810//transport;GO:0006817//phosphate ion transport;GO:0006824//cobalt ion tr…	--
gene1506	4.595	2.147	2.232	2.861	7.195	4.92	3.287	1.647	1.753	4.356	1.658	1.845	0.774	0.611	0.455	123	63	56	69	175	122	75	40	43	116	37	47	17	16	13	CHIT5A	XP_009363903.1 PREDICTED: acidic mammalian chitinase-like [Pyrus x bretschneideri]	Metabolism;Metabolism	Global and overview maps;Carbohydrate metabolism	ko01100//Metabolic pathways;ko00520//Amino sugar and nucleotide sugar metabolism	K01183;K01183	-	-	GO:0005975//carbohydrate metabolic process	--
gene15107	3.81	4.331	6.269	7.865	8.575	12.5	10.86	7.897	11.225	6.451	9.126	12.108	15.838	10.505	16.083	200.48	249.76	309.15	372.82	409.96	609.34	487.05	377.06	541.28	337.66	400.28	606.16	683.98	540.61	903.66	GL3	XP_009364930.1 PREDICTED: transcription factor EGL1-like [Pyrus x bretschneideri]	-	-	-	-	-	GO:0046983//protein dimerization activity	-	bHLH
gene1511	0.37	5.348	5.663	11.301	9.983	10.257	2.027	0.408	1.279	3.536	1.332	1.427	0.301	0.315	0.116	6	95	86	165	147	154	28	6	19	57	18	22	4	5	2	ERF003	XP_009363957.1 PREDICTED: ethylene-responsive transcription factor ERF003 [Pyrus x bretschneideri]	-	-	-	-	GO:0005575//cellular_component;GO:0005622//intracellular anatomical structure;GO:0005634//nucleus;GO:0043226//organelle;GO:0043227//membrane-bounded organelle;GO:0043229//intracellular organelle;GO:0043231//intracellular membrane-bounded organelle	GO:0003674//molecular_function;GO:0003676//nucleic acid binding;GO:0003677//DNA binding;GO:0003700//DNA-binding transcription factor activity;GO:0005488//binding;GO:0097159//organic cyclic compound binding;GO:0140110//transcription regulator activity;GO:1901363//heterocyclic compound binding	GO:0000160//phosphorelay signal transduction system;GO:0006139//nucleobase-containing compound metabolic process;GO:0006351//transcription, DNA-templated;GO:0006355//regulation of transcription, DNA-templated;GO:0006725//cellular aromatic compound metabolic process;GO:0006807//nitrogen compound metabolic process;GO:0007154//cell communication;GO:0007165//signal transduction;GO:0008150//biological…	ERF
gene15121	4.725	8.919	7.251	2.85	2.347	1.564	1.891	1.375	2.843	1.747	1.391	2.359	3.502	2.476	2.742	115.59	239.12	166.23	62.8	52.17	35.45	39.42	30.53	63.73	42.52	28.37	54.9	70.31	59.23	71.62	NFYA1	XP_009364962.1 PREDICTED: nuclear transcription factor Y subunit A-4-like [Pyrus x bretschneideri]	-	-	-	-	-	GO:0003700//DNA-binding transcription factor activity	GO:0006355//regulation of transcription, DNA-templated	NF-YA
gene15154	17.306	22.056	27.7	30.796	31.291	60.119	25.219	14.833	15.961	69.723	36.33	25.191	13.053	23.101	12.862	252	352	378	404	414	811	313	196	213	1010	441	349	156	329	200	SAP5	XP_009365003.1 PREDICTED: zinc finger A20 and AN1 domain-containing stress-associated protein 5 isoform X2 [Pyrus x bretschneideri]	-	-	-	-	-	GO:0003677//DNA binding;GO:0008270//zinc ion binding	-	--
gene15156	10.684	12.185	16.025	9.797	10.225	10.279	5.177	5.887	7.096	8.638	8.637	5.493	7.782	11.517	10.222	92	115	129.32	76	80	82	38	46	56	74	62	45	55	97	94	RPL31	XP_009365006.1 PREDICTED: 60S ribosomal protein L31 [Pyrus x bretschneideri]	Genetic Information Processing	Translation	ko03010//Ribosome	K02910	GO:0005840//ribosome	GO:0003735//structural constituent of ribosome	GO:0006412//translation	--
gene15164	139.755	159.088	173.286	87.911	76.199	76.941	60.095	54.665	75.171	82.274	70.557	82.304	81.067	89.484	85.663	1891	2346	2190	1059	930	956	695	659	920	1096	790	1053	897.18	1175	1220	At1g30230	XP_009365022.1 PREDICTED: elongation factor 1-delta-like [Pyrus x bretschneideri]	-	-	-	-	-	GO:0003746//translation elongation factor activity	GO:0006414//translational elongation	--
gene15166	35.674	19.477	27.947	43.246	57.128	45.713	58.961	65.707	55.304	53.082	64.849	49.31	40.55	42.003	43.008	778.89	466.1	571.85	850.67	1133.34	924.66	1097.25	1301.84	1106.62	1152.97	1180.36	1024.33	726.67	896.96	1002.77	--	XP_009365025.1 PREDICTED: uncharacterized protein LOC103954893 [Pyrus x bretschneideri]	-	-	-	-	-	GO:0016491//oxidoreductase activity	-	--
gene15167	31.094	32.061	18.642	12.845	10.583	9.074	9.505	8.066	11.731	14.026	9.672	13.678	22.63	18.157	20.514	2383	2693.25	1339	886.96	737	644.31	620.96	561	824	1069.45	617.93	997.42	1423.56	1361.05	1678.95	FMT	XP_009365026.1 PREDICTED: clustered mitochondria protein-like isoform X1 [Pyrus x bretschneideri]	-	-	-	-	-	GO:0004018//N6-(1,2-dicarboxyethyl)AMP AMP-lyase (fumarate-forming) activity;GO:0005515//protein binding	GO:0006188//IMP biosynthetic process	--
gene15172	4.191	3.955	6.983	0.969	1.524	1.486	2.914	1.68	2.557	0.877	1.157	1.41	3.584	3.811	3.323	72.04	74.51	112.5	15	23.81	23.67	42.69	26.21	40.29	15	16.58	23.06	50.57	64.08	61	PSRP2	XP_009365030.1 PREDICTED: 30S ribosomal protein 2, chloroplastic-like [Pyrus x bretschneideri]	Genetic Information Processing;Genetic Information Processing	Translation;Folding, sorting and degradation	ko03015//mRNA surveillance pathway;ko03018//RNA degradation	K13126;K13126	-	GO:0003676//nucleic acid binding	GO:0008380//RNA splicing	--
gene15180	120.352	280.994	147.482	98.345	127.845	62.85	46.255	44.077	56.022	59.823	51.725	77.825	153.401	70.324	41.518	5759.99	14739.8	6614.95	4240.42	5559.6	2786.69	1886.91	1914.26	2457.24	2848.31	2063.74	3543.83	6025.8	3291.87	2121.97	LOX2.1	XP_009365034.1 PREDICTED: linoleate 13S-lipoxygenase 2-1, chloroplastic-like [Pyrus x bretschneideri]	Metabolism;Metabolism;Metabolism;Metabolism	Global and overview maps;Global and overview maps;Lipid metabolism;Lipid metabolism	ko01100//Metabolic pathways;ko01110//Biosynthesis of secondary metabolites;ko00592//alpha-Linolenic acid metabolism;ko00591//Linoleic acid metabolism	K00454;K00454;K00454;K00454	-	GO:0005515//protein binding;GO:0016702//oxidoreductase activity, acting on single donors with incorporation of molecular oxygen, incorporation of two atoms of oxygen;GO:0046872//metal ion binding	-	--
gene15181	1.81	2.288	3.503	7.145	8.791	5.915	9.098	3.304	3.357	22.139	14.543	7.037	0.724	4.705	1.573	70	97	127	249	309	212	300	116	119	852	469	259	23	178	65	OFUT20	XP_009365036.1 PREDICTED: uncharacterized protein At1g04910-like [Pyrus x bretschneideri]	-	-	-	-	-	-	-	--
gene15188	2.519	3.392	2.507	3.457	3.882	5.78	6.763	8.144	3.384	3.875	4.212	5.571	5.073	6.736	6.343	72	108	66	86	100	152	163	208	86	109	99	147	116	184	188	cysG	XP_009365043.1 PREDICTED: uncharacterized protein LOC103954914 [Pyrus x bretschneideri]	Metabolism;Metabolism;Metabolism	Global and overview maps;Global and overview maps;Metabolism of cofactors and vitamins	ko01100//Metabolic pathways;ko01110//Biosynthesis of secondary metabolites;ko00860//Porphyrin metabolism	K02303;K02303;K02303	GO:0005737//cytoplasm	GO:0004164//diphthine synthase activity;GO:0004851//uroporphyrin-III C-methyltransferase activity;GO:0008168//methyltransferase activity;GO:0008649//rRNA methyltransferase activity;GO:0008757//S-adenosylmethionine-dependent methyltransferase activity;GO:0030788//precorrin-2 C20-methyltransferase activity;GO:0030789//precorrin-3B C17-methyltransferase activity;GO:0046025//precorrin-6Y C5,15-methyl…	GO:0000451//rRNA 2'-O-methylation;GO:0006777//Mo-molybdopterin cofactor biosynthetic process;GO:0009236//cobalamin biosynthetic process;GO:0017183//peptidyl-diphthamide biosynthetic process from peptidyl-histidine;GO:0019354//siroheme biosynthetic process;GO:0046140//corrin biosynthetic process	--
gene15190	2.856	1.775	2.076	5.101	5.832	6.524	7.625	6.524	7.724	5.493	6.754	7.005	5.599	4.529	6.668	69	47	47	111	128	146	157	143	171	132	136	161	111	107	172	--	XP_009365077.1 PREDICTED: uncharacterized protein LOC103954949 [Pyrus x bretschneideri]	-	-	-	-	GO:0017053//transcription repressor complex	-	-	--
gene15201	6.675	2.39	4.508	40.325	69.738	53.715	103.783	95.713	51.349	91.127	99.321	49.906	26.764	36.54	33.546	79	31	50	430	750	589	1047	1028	557	1073	980	562	260	423	424	--	XP_009365047.1 PREDICTED: uncharacterized protein LOC103954920 [Pyrus x bretschneideri]	-	-	-	-	-	-	-	--
gene15203	31.999	46.744	58.994	23.934	23.161	26.161	29.548	22.526	24.846	20.461	20.382	27.559	40.143	47.091	44.422	371	594	641	250	244	281	292	237	264	236	197	304	382	534	550	--	XP_018504852.1 PREDICTED: uncharacterized protein LOC103954925 [Pyrus x bretschneideri]	-	-	-	-	-	GO:0005509//calcium ion binding	-	--
gene15214	12.119	6.974	8.542	15.242	17.866	14.222	13.11	12.406	7.492	14.194	11.604	9.7	4.708	6.792	6.195	436	275	288	494	584	474	402	405	247	508	348	332	139	239	238	HEXO2	XP_009365067.1 PREDICTED: beta-hexosaminidase 2 [Pyrus x bretschneideri]	Metabolism;Metabolism;Metabolism;Metabolism;Metabolism;Metabolism;Metabolism	Global and overview maps;Carbohydrate metabolism;Glycan biosynthesis and metabolism;Glycan biosynthesis and metabolism;Glycan biosynthesis and metabolism;Glycan biosynthesis and metabolism;Glycan biosynthesis and metabolism	ko01100//Metabolic pathways;ko00520//Amino sugar and nucleotide sugar metabolism;ko00513//Various types of N-glycan biosynthesis;ko00511//Other glycan degradation;ko00531//Glycosaminoglycan degradation;ko00603//Glycosphingolipid biosynthesis - globo and isoglobo series;ko00604//Glycosphingolipid biosynthesis - ganglio series	K12373;K12373;K12373;K12373;K12373;K12373;K12373	GO:0005575//cellular_component;GO:0005886//plasma membrane;GO:0016020//membrane;GO:0071944//cell periphery	GO:0003674//molecular_function;GO:0003824//catalytic activity;GO:0004553//hydrolase activity, hydrolyzing O-glycosyl compounds;GO:0004563//beta-N-acetylhexosaminidase activity;GO:0008194//UDP-glycosyltransferase activity;GO:0015929//hexosaminidase activity;GO:0016740//transferase activity;GO:0016757//glycosyltransferase activity;GO:0016758//hexosyltransferase activity;GO:0016787//hydrolase activi…	GO:0005975//carbohydrate metabolic process;GO:0008150//biological_process;GO:0008152//metabolic process;GO:0044238//primary metabolic process;GO:0071704//organic substance metabolic process	--
gene15222	12.195	16.793	15.373	9.626	11.675	17.943	10.186	10.324	8.217	10.661	9.235	12.304	6.142	7.325	7.941	138	208	163	98	120	188	98	106	85	120	87	132	57	81	96	--	XP_009365090.1 PREDICTED: uncharacterized protein LOC103954963 [Pyrus x bretschneideri]	-	-	-	-	-	-	-	--
gene15227	5.937	4.904	4.28	1.87	2.56	2.165	2.635	2.299	3.326	3.145	2.983	1.265	3.91	3.363	3.23	74	67	50	21	29	25	28	26	38	39	31	15	40	41	43	RBG4	XP_009365097.1 PREDICTED: glycine-rich RNA-binding protein 4, mitochondrial [Pyrus x bretschneideri]	-	-	-	-	-	GO:0003676//nucleic acid binding;GO:0003723//RNA binding	GO:0008380//RNA splicing;GO:0019722//calcium-mediated signaling	--
gene15244	7.752	8.438	5.333	2.159	2.47	1.841	1.405	1.385	1.796	2.286	2.118	1.699	2.735	3.152	4.148	259	309	167	65	75	57	40	42	55	76	59	54	75	103	148	--	XP_009365119.1 PREDICTED: armadillo repeat-containing protein 3 [Pyrus x bretschneideri]	-	-	-	-	GO:0000221//vacuolar proton-transporting V-type ATPase, V1 domain;GO:0005575//cellular_component;GO:0005622//intracellular anatomical structure;GO:0005634//nucleus;GO:0043226//organelle;GO:0043227//membrane-bounded organelle;GO:0043229//intracellular organelle;GO:0043231//intracellular membrane-bounded organelle	GO:0003674//molecular_function;GO:0003824//catalytic activity;GO:0004842//ubiquitin-protein transferase activity;GO:0005515//protein binding;GO:0016740//transferase activity;GO:0019787//ubiquitin-like protein transferase activity;GO:0046961//proton-transporting ATPase activity, rotational mechanism;GO:0140096//catalytic activity, acting on a protein	GO:0006464//cellular protein modification process;GO:0006807//nitrogen compound metabolic process;GO:0008150//biological_process;GO:0008152//metabolic process;GO:0009987//cellular process;GO:0016567//protein ubiquitination;GO:0019538//protein metabolic process;GO:0032446//protein modification by small protein conjugation;GO:0036211//protein modification process;GO:0043170//macromolecule metabolic…	--
gene15245	4.906	5.145	3.142	2.549	2.488	2.258	2.077	1.889	2.974	2.471	2.479	2.576	4.956	6.823	6.983	186	216	113	89	86	81	68	66	103	93	80	95	156	256	285	--	XP_009365120.1 PREDICTED: uncharacterized protein LOC103954988 [Pyrus x bretschneideri]	-	-	-	-	GO:0009360//DNA polymerase III complex	GO:0003887//DNA-directed DNA polymerase activity	GO:0006260//DNA replication	--
gene15246	3.134	12.035	12.35	1.515	0.334	0.327	0.613	2.061	0.551	0.356	0.439	0.584	3.887	1.821	2.13	62	261	229	27	6	6	10	37	10	7	7	11	63	35	45	ACO1	XP_009365121.1 PREDICTED: 1-aminocyclopropane-1-carboxylate oxidase [Pyrus x bretschneideri]	Metabolism;Metabolism;Metabolism	Global and overview maps;Global and overview maps;Amino acid metabolism	ko01100//Metabolic pathways;ko01110//Biosynthesis of secondary metabolites;ko00270//Cysteine and methionine metabolism	K05933;K05933;K05933	-	GO:0003674//molecular_function;GO:0003824//catalytic activity;GO:0005488//binding;GO:0009815//1-aminocyclopropane-1-carboxylate oxidase activity;GO:0016491//oxidoreductase activity;GO:0016638//oxidoreductase activity, acting on the CH-NH2 group of donors;GO:0016641//oxidoreductase activity, acting on the CH-NH2 group of donors, oxygen as acceptor;GO:0019842//vitamin binding;GO:0030246//carbohydra…	GO:0000003//reproduction;GO:0001101//response to acid chemical;GO:0003006//developmental process involved in reproduction;GO:0006950//response to stress;GO:0006952//defense response;GO:0006970//response to osmotic stress;GO:0007275//multicellular organism development;GO:0007568//aging;GO:0008150//biological_process;GO:0008152//metabolic process;GO:0009058//biosynthetic process;GO:0009605//respons…	--
gene15275	27.922	21.121	30.485	47.303	55.306	58.732	77.037	74.839	55.502	50.137	59.421	60.701	46.356	42.979	40.96	819	679	838	1250	1474	1596	1926	1992	1492	1463	1453	1694	1116	1233	1283	At1g04970	XP_009365155.1 PREDICTED: putative BPI/LBP family protein At1g04970 [Pyrus x bretschneideri]	-	-	-	-	GO:0005575//cellular_component;GO:0005576//extracellular region;GO:0005615//extracellular space;GO:0005622//intracellular anatomical structure;GO:0005737//cytoplasm;GO:0005773//vacuole;GO:0005774//vacuolar membrane;GO:0016020//membrane;GO:0031090//organelle membrane;GO:0043226//organelle;GO:0043227//membrane-bounded organelle;GO:0043229//intracellular organelle;GO:0043231//intracellular membrane-…	GO:0001530//lipopolysaccharide binding;GO:0003674//molecular_function;GO:0005488//binding;GO:0008289//lipid binding;GO:0097367//carbohydrate derivative binding	GO:0008150//biological_process;GO:0008152//metabolic process;GO:0009058//biosynthetic process;GO:0009987//cellular process;GO:0010468//regulation of gene expression;GO:0019222//regulation of metabolic process;GO:0044237//cellular metabolic process;GO:0050789//regulation of biological process;GO:0060255//regulation of macromolecule metabolic process;GO:0065007//biological regulation;GO:0072593//re…	--
gene15291	163.373	123.793	127.359	5.059	3.365	3.051	6.971	3.051	3.021	4.813	1.522	2.365	8.715	14.097	6.807	2832	2352	2069	79	53	49	103	48	48	83	22	39	124	239	126	FLA7	XP_009365176.1 PREDICTED: fasciclin-like arabinogalactan protein 7 [Pyrus x bretschneideri]	-	-	-	-	GO:0005575//cellular_component;GO:0005576//extracellular region;GO:0005886//plasma membrane;GO:0016020//membrane;GO:0031224//intrinsic component of membrane;GO:0031225//anchored component of membrane;GO:0031226//intrinsic component of plasma membrane;GO:0042600//egg chorion;GO:0046658//anchored component of plasma membrane;GO:0071944//cell periphery	GO:0005213//structural constituent of egg chorion	GO:0007304//chorion-containing eggshell formation	--
gene15293	387.177	912.558	840.045	133.535	64.971	79.67	75.525	119.714	57.71	105.018	34.626	65.571	191.654	170.858	147.301	6237	16112	12682	1938	951	1189	1037	1750	852	1683	465	1005	2534	2692	2534	--	XP_009365179.1 PREDICTED: fruit protein pKIWI501 isoform X1 [Pyrus x bretschneideri]	-	-	-	-	-	-	-	--
gene15296	2.677	2.035	2.222	7.263	6.874	6.903	5.758	6.064	7.14	7.026	6.6	5.002	6.161	7.755	4.596	18	15	14	44	42	43	33	37	44	47	37	32	34	51	33	--	XP_009365232.1 PREDICTED: uncharacterized protein LOC103955084 [Pyrus x bretschneideri]	-	-	-	-	-	GO:0005515//protein binding	-	--
gene15308	6.432	8.93	12.832	4.346	4.309	4.377	3.199	5.008	4.654	6.114	3.355	3.748	5.196	5.79	6.547	92	140	172	56	56	58	39	65	61	87	40	51	61	81	100	nat9	XP_009365190.1 PREDICTED: N-acetyltransferase 9-like protein isoform X1 [Pyrus x bretschneideri]	-	-	-	-	-	GO:0008080//N-acetyltransferase activity;GO:0016747//acyltransferase activity, transferring groups other than amino-acyl groups;GO:0033816//diaminobutyrate acetyltransferase activity;GO:0035447//mycothiol synthase activity	GO:0010125//mycothiol biosynthetic process;GO:0019491//ectoine biosynthetic process	--
gene1532	4.738	7.411	6.056	2.543	1.375	2.248	1.833	0.861	1.364	1.675	0.5	1.095	2.22	1.917	3.413	91	156	109	44	24	40	30	15	24	32	8	20	35	36	70	--	XP_018504962.1 PREDICTED: 26S proteasome non-ATPase regulatory subunit 9-like [Pyrus x bretschneideri]	Genetic Information Processing	Folding, sorting and degradation	ko03050//Proteasome	K06693	GO:0030288//outer membrane-bounded periplasmic space	GO:0004222//metalloendopeptidase activity;GO:0004252//serine-type endopeptidase activity;GO:0005515//protein binding;GO:0008236//serine-type peptidase activity;GO:0045152//antisigma factor binding	GO:0006508//proteolysis;GO:0006950//response to stress;GO:0030436//asexual sporulation	--
gene15328	91.659	90.542	108.572	28.614	23.899	23.703	26.942	27.024	35.842	20.974	24.83	38.269	84.951	82.359	88.815	1102.6	1193.77	1224	310.11	261.22	264.16	276.24	295	395.14	251	249	438	838.75	969	1140.93	--	XP_009365213.1 PREDICTED: uncharacterized protein LOC103955065 [Pyrus x bretschneideri]	-	-	-	-	-	GO:0005515//protein binding	-	--
gene15331	3.408	11.762	6.731	6.418	3.773	4.639	3.708	3.543	3.305	6.407	2.859	4.36	4.99	2.643	2.206	139	520	248	233	138	174	128	129	123	258	95	167	166	105	95	At2g05160	XP_028963861.1 zinc finger CCCH domain-containing protein 18-like isoform X1 [Malus domestica]	-	-	-	-	-	GO:0003676//nucleic acid binding;GO:0003723//RNA binding;GO:0046872//metal ion binding	GO:0008380//RNA splicing	--
gene15349	7.017	6.458	5.129	2.228	2.384	2.452	2.293	3.9	1.729	3.08	3.548	2.054	2.961	4.105	3.463	132.84	134	91	38	41	43	37	67	30	58	56	37	46	76	70	rnf144aa	XP_009365254.1 PREDICTED: probable E3 ubiquitin-protein ligase RNF217 [Pyrus x bretschneideri]	-	-	-	-	-	GO:0046872//metal ion binding	-	--
gene15356	2.704	0.493	2.982	1.951	3.77	5.157	10.469	11.813	1.869	4.394	3.947	2.653	0.78	1.466	0.506	60	12	62	39	76	106	198	237.85	38	97	73	56	14.2	31.81	12	ACR11	XP_009365263.1 PREDICTED: ACT domain-containing protein ACR11-like [Pyrus x bretschneideri]	-	-	-	-	-	GO:0008773//[protein-PII] uridylyltransferase activity	GO:0018177//protein uridylylation	--
gene15365	2.847	4.023	3.395	8.333	6.972	7.049	3.962	3.598	4.189	14.308	6.127	5.163	7.005	5.536	6.769	102	158	114	269	227	234	121	117	137.56	510	183	176	206	194	259	HSFA4B	XP_009365270.1 PREDICTED: heat stress transcription factor A-4b-like [Pyrus x bretschneideri]	-	-	-	-	-	GO:0003700//DNA-binding transcription factor activity;GO:0005524//ATP binding;GO:0043565//sequence-specific DNA binding	GO:0006355//regulation of transcription, DNA-templated;GO:0007059//chromosome segregation;GO:0030261//chromosome condensation	HSF
gene15384	21.375	26.751	37.588	13.345	11.685	14.875	13.364	8.601	11.738	13.57	10.543	13.08	19.189	16.34	13.958	304	417	501	171	151	196	162	111	153	192	125	177	224	226	212	RPL11	XP_009365285.1 PREDICTED: 60S ribosomal protein L11 isoform X1 [Pyrus x bretschneideri]	Genetic Information Processing	Translation	ko03010//Ribosome	K02868	-	-	-	--
gene15391	26.473	28.552	13.505	11.678	12.049	9.367	10.238	10.276	12.918	12.256	11.317	15.112	23.094	19.018	25.071	2169	2564	1037	862	897	711	715	764	970	999	773	1178	1553	1524	2193	--	XP_018504912.1 PREDICTED: uncharacterized protein LOC103955154 isoform X1 [Pyrus x bretschneideri]	-	-	-	-	-	-	-	--
gene15394	11.213	18.738	14.101	7.684	6.359	5.743	5.705	5.611	5.181	4.773	5.421	6.674	7.319	8.481	7.5	196	359	231	121	101	93	85	89	83	83	79	111	105	145	140	MSBP2	XP_009365309.1 PREDICTED: membrane steroid-binding protein 2-like [Pyrus x bretschneideri]	-	-	-	-	-	-	-	--
gene15414	157.61	101.762	125.953	223.222	274.32	252.914	222.355	275.239	226.593	296.258	344.572	269.593	170.994	241.138	228.922	2762.6	1955	2069	3525	4369	4107	3322	4377.91	3640	5166	5035	4496	2460	4134	4285	-	-	-	-	-	-	-	-	-	-
[truncated: 3,420 more rows]

## Sheet: Table S3
Table S3. Differentially expressed genes involved in pathways related to plant hormone signaling transduction
	id	CK0 FPKM	CK8 FPKM	CK16 FPKM	SA8 FPKM	SA16 FPKM	LOG2(CK8/CK0)	LOG2(CK16/CK0)	LOG2(SA8/CK8)	LOG2(SA16/CK16)	Symbol	Description	KEGG_A_class	KEGG_B_class	Pathway	K_ID	GO Component	GO Function	GO Process	TF_family
AUX1	gene19408	12.6473	2.244	2.461	5.46733	1.83667	-2.49469	-2.36152	1.28476	-0.422155	LAX2	XP_009370198.1 PREDICTED: auxin transporter-like protein 2 isoform X1 [Pyrus x bretschneideri]	Environmental Information Processing	Signal transduction	ko04075//Plant hormone signal transduction	K13946	-	-	-	--
AUX1	gene3698	48.3817	20.9543	18.97	22.551	16.1093	-1.20721	-1.35074	0.105943	-0.235823	LAX1	XP_009344618.1 PREDICTED: auxin transporter-like protein 1 [Pyrus x bretschneideri]	Environmental Information Processing	Signal transduction	ko04075//Plant hormone signal transduction	K13946	-	-	-	--
[truncated: 76 more rows]

## Sheet: Table S4
Table S4. Differentially expressed genes involved in starch and sucrose metabolism pathways
[truncated: 44 more rows]

[truncated: 3 more sheets: Table S5, Table S6, Table S7]
